# Supplementary material for: DNA methylation signatures of aggression and closely related constructs: A meta-analysis of epigenome-wide studies across the lifespan
Source: Mol Psychiatry. 2021 Jan 8;26(6):2148–62. doi: 10.1038/s41380-020-00987-x (PMC8263810; doi:10.1038/s41380-020-00987-x)
Supplement: Supplementary file 3 — Supplementary Table 6 [file 41380_2020_987_MOESM3_ESM.zip]

Archive with 1 entries (1 files):
- eTable6/eTable6.txt
