# Supplementary material for: DNA methylation signatures of aggression and closely related constructs: A meta-analysis of epigenome-wide studies across the lifespan
Source: Mol Psychiatry. 2021 Jan 8;26(6):2148–62. doi: 10.1038/s41380-020-00987-x (PMC8263810; doi:10.1038/s41380-020-00987-x)
Supplement: Supplementary file 4 — Supplementary Table 7 [file 41380_2020_987_MOESM4_ESM.zip › eTable7/eTable7.txt]

cgid	Genome_Build	CHR	MAPINFO	UCSC_RefGene_Name	Weight_Cord_Model1	Zscore_Cord_Model1	P.value_Cord_Model1	Direction_Cord_Model1	FDR_qvalueMeta_Cord_Model1	Weight_Cord_Model2	Zscore_Cord_Model2	P.value_Cord_Model2	Direction_Cord_Model2	FDR_qvalueMeta_Cord_Model2
cg06341731	37	14	99641017	BCL11B;BCL11B	2425	4.32	1.56E-05	+++++	0.828543519	2326	-5.148	2.64E-07	----+	0.108226152
cg24246472	37	22	48606007		2425	-4.311	1.63E-05	-----	0.828543519	2327	4.814	1.48E-06	+++++	0.257055923
cg23464032	37	5	145214937	PRELID2;PRELID2;PRELID2	2425	-4.302	1.69E-05	-----	0.828543519	2325	-4.766	1.88E-06	-----	0.257055923
cg14024823	37	9	72131026	APBA1	2425	-4.254	2.10E-05	-----	0.828543519	2326	-4.575	4.76E-06	----+	0.270154967
cg08860607	37	10	8374293		2423	-4.236	2.27E-05	-----	0.828543519	2326	-4.558	5.17E-06	-----	0.270154967
cg17596731	37	5	1726243		2425	4.22	2.45E-05	+-++-	0.828543519	2324	-4.528	5.97E-06	--+--	0.270154967
cg18284022	37	20	2676474	EBF4	2425	4.192	2.76E-05	+++++	0.828543519	2327	-4.514	6.35E-06	-----	0.270154967
cg08200952	37	20	19869979	RIN2	2425	-4.174	2.99E-05	--+--	0.828543519	2324	-4.494	7.00E-06	--+--	0.270154967
cg06451479	37	5	131999237		2425	-4.168	3.08E-05	-----	0.828543519	2327	4.484	7.31E-06	+++++	0.270154967
cg02562387	37	10	134647457		2425	-4.167	3.09E-05	-----	0.828543519	2327	-4.479	7.49E-06	-----	0.270154967
cg23499823	37	11	507502	RNH1;RNH1;RNH1;RNH1;RNH1;RNH1;RNH1;RNH1	2425	-4.166	3.10E-05	-+---	0.828543519	2327	-4.476	7.62E-06	-----	0.270154967
cg03233940	37	19	37894644		2425	4.162	3.16E-05	++++-	0.828543519	2327	4.468	7.90E-06	+++++	0.270154967
cg05229528	37	11	30409857	MPPED2	2424	4.148	3.36E-05	+++++	0.828543519	2326	4.414	1.02E-05	++-++	0.314377068
cg23471482	37	16	57392198	CCL22	2425	-4.131	3.62E-05	----+	0.828543519	2326	-4.333	1.47E-05	-----	0.314377068
cg17974166	37	1	23280069		2229	4.12	3.79E-05	++?+-	0.828543519	2327	-4.332	1.48E-05	-----	0.314377068
cg20912272	37	3	128765374		2424	4.097	4.18E-05	+++++	0.828543519	2327	-4.332	1.48E-05	-----	0.314377068
cg00407901	37	20	7917212	HAO1	2425	-4.085	4.42E-05	-----	0.828543519	2327	-4.328	1.50E-05	-----	0.314377068
cg05521538	37	5	1258994	TERT;TERT	2425	-4.082	4.47E-05	-----	0.828543519	1942	-4.325	1.53E-05	-?---	0.314377068
cg05484770	37	7	4254699	SDK1;SDK1	2423	-4.07	4.70E-05	--+--	0.828543519	2327	-4.324	1.53E-05	-----	0.314377068
cg07241573	37	18	74960699	GALR1	2425	4.061	4.89E-05	+++++	0.828543519	2327	-4.324	1.53E-05	-----	0.314377068
cg01519784	37	19	36450896		2425	4.049	5.13E-05	+++++	0.828543519	2327	-4.306	1.67E-05	--+--	0.31744625
cg13002506	37	11	76998821	GDPD4	2423	-4.045	5.24E-05	-----	0.828543519	2327	-4.298	1.73E-05	-----	0.31744625
cg08666831	37	19	47507691	GRLF1	2425	4.03	5.58E-05	+++++	0.828543519	2327	4.291	1.78E-05	+++++	0.31744625
cg08889009	37	15	59157123		2425	4.017	5.90E-05	+++++	0.828543519	2327	-4.242	2.22E-05	-----	0.357957896
cg11659330	37	1	155156300	TRIM46	2423	-4.016	5.93E-05	-----	0.828543519	2327	4.231	2.32E-05	++++-	0.357957896
cg05530568	37	5	158526614	EBF1;EBF1	2422	4.016	5.93E-05	+++++	0.828543519	2326	4.222	2.42E-05	+++++	0.357957896
cg10920224	37	14	103367591	TRAF3;TRAF3;TRAF3	2425	-4.006	6.17E-05	-----	0.828543519	2327	-4.206	2.60E-05	-----	0.357957896
cg26306893	37	20	37074908	SNHG11	2425	-4.005	6.19E-05	-----	0.828543519	2327	4.206	2.60E-05	+--++	0.357957896
cg03429348	37	2	233750589	NGEF;NGEF	2423	-3.969	7.22E-05	--+-+	0.828543519	2327	4.201	2.65E-05	+++++	0.357957896
cg09356083	37	1	2430057	PLCH2	2425	-3.965	7.35E-05	--+--	0.828543519	2327	-4.195	2.73E-05	-----	0.357957896
cg04574046	37	7	158551048	ESYT2	2425	3.954	7.67E-05	+++++	0.828543519	2327	-4.195	2.73E-05	-----	0.357957896
cg18116285	37	7	155581411		2425	3.951	7.79E-05	+++++	0.828543519	2326	4.19	2.79E-05	+++++	0.357957896
cg05520811	37	11	68773448	MRGPRF;MRGPRF	2425	3.946	7.94E-05	+++++	0.828543519	2327	-4.177	2.95E-05	--+--	0.367009545
cg06853492	37	2	173830692	RAPGEF4;RAPGEF4	2425	-3.943	8.05E-05	-----	0.828543519	2327	-4.168	3.08E-05	-----	0.371666023
cg13066892	37	1	240723218	GREM2	2424	-3.932	8.43E-05	--+--	0.828543519	2326	-4.159	3.20E-05	-----	0.37523559
cg10571837	37	7	55979742	ZNF713	2425	-3.92	8.84E-05	--+--	0.828543519	2326	-4.152	3.30E-05	----+	0.376554778
cg00213052	37	18	77397557		2425	3.916	9.00E-05	+++++	0.828543519	2327	4.143	3.43E-05	+++++	0.376738938
cg24610425	37	7	120454639	TSPAN12	2425	-3.911	9.21E-05	-----	0.828543519	2327	-4.136	3.53E-05	-----	0.376738938
cg14780070	37	1	17951330	ARHGEF10L;ARHGEF10L	2425	-3.908	9.31E-05	-----	0.828543519	2324	4.133	3.58E-05	+++++	0.376738938
cg17775989	37	12	5566384	NTF3	2424	-3.905	9.41E-05	-----	0.828543519	2327	-4.121	3.78E-05	--+-+	0.38258586
cg05520687	37	15	62516325		2425	3.901	9.58E-05	+++++	0.828543519	2327	-4.118	3.82E-05	-----	0.38258586
cg05169951	37	16	3017955	KREMEN2;PAQR4;KREMEN2	2425	3.891	9.99E-05	+++++	0.828543519	2327	4.103	4.08E-05	+++++	0.38989323
cg16761534	37	4	189129993		2425	-3.89	0.0001003	-----	0.828543519	2327	-4.103	4.09E-05	-----	0.38989323
cg27622625	37	16	57937756	CNGB1	2425	-3.886	0.0001018	-----	0.828543519	2327	-4.093	4.26E-05	-----	0.393112163
cg04872475	37	1	11159259	EXOSC10;EXOSC10	2425	-3.886	0.0001019	-----	0.828543519	2327	4.086	4.39E-05	+++++	0.393112163
cg18589504	37	3	14855494		2425	-3.881	0.0001041	--+-+	0.828543519	2327	-4.083	4.45E-05	-----	0.393112163
cg08461546	37	2	73190278	SFXN5	2425	-3.878	0.0001053	-----	0.828543519	2327	4.074	4.62E-05	+++++	0.393112163
cg16936561	37	2	73338081	RAB11FIP5	2422	-3.868	0.0001097	--+--	0.828543519	2323	-4.071	4.69E-05	-----	0.393112163
cg05545454	37	6	167284353		2424	-3.866	0.0001106	--+-+	0.828543519	2327	4.066	4.79E-05	+++++	0.393112163
cg01428454	37	8	11696232	FDFT1	2425	3.863	0.0001121	+++++	0.828543519	2327	4.062	4.87E-05	+++++	0.393112163
cg14418115	37	2	60724110	BCL11A;BCL11A;BCL11A	2425	3.862	0.0001123	+++++	0.828543519	2326	-4.061	4.89E-05	-----	0.393112163
cg14834078	37	20	2796729	LOC100288797	2425	-3.861	0.0001129	--+--	0.828543519	2326	4.051	5.10E-05	+++++	0.395593424
cg11015893	37	7	135433540	FAM180A;FAM180A	2425	-3.853	0.0001166	-----	0.828543519	2327	4.046	5.20E-05	+++++	0.395593424
cg04984709	37	5	76629724	PDE8B;PDE8B;PDE8B;PDE8B;PDE8B	2423	-3.849	0.0001187	-----	0.828543519	2327	-4.046	5.21E-05	-----	0.395593424
cg01269597	37	2	175200286	SP9	2425	3.849	0.0001188	+++++	0.828543519	2327	4.032	5.53E-05	+-+++	0.397984248
cg02258788	37	3	134081000	AMOTL2	2424	-3.845	0.0001203	--+-+	0.828543519	2327	-4.025	5.69E-05	-----	0.397984248
cg13502252	37	1	153762372		2425	3.841	0.0001226	+++++	0.828543519	2327	-4.024	5.71E-05	----+	0.397984248
cg25126812	37	14	69445989	ACTN1;ACTN1;ACTN1;ACTN1;ACTN1;ACTN1	2425	-3.84	0.000123	----+	0.828543519	2327	-4.023	5.76E-05	-----	0.397984248
cg18143566	37	18	77398897		2425	-3.839	0.0001233	-----	0.828543519	2327	-4.014	5.96E-05	----+	0.397984248
cg16008054	37	8	1441386		2423	-3.833	0.0001265	-----	0.828543519	2327	-4.005	6.20E-05	-----	0.397984248
cg25671242	37	4	89667785	FAM13A;FAM13A	2424	3.832	0.0001272	+++++	0.828543519	2327	-4.004	6.22E-05	-----	0.397984248
cg22975147	37	17	8021903	ALOXE3;ALOXE3	2424	-3.821	0.0001326	-----	0.828543519	2326	-4.001	6.32E-05	-----	0.397984248
cg06186301	37	13	92050781	GPC5	2425	-3.82	0.0001333	-----	0.828543519	2327	-3.997	6.42E-05	--+--	0.397984248
cg06488666	37	20	33104140	DYNLRB1	2425	-3.816	0.0001357	-----	0.828543519	2327	-3.995	6.48E-05	-----	0.397984248
cg20592017	37	15	40364740		2425	3.813	0.0001371	+++++	0.828543519	2327	-3.992	6.55E-05	----+	0.397984248
cg24791025	37	8	65285897		2425	3.805	0.0001417	++-++	0.828543519	2324	3.991	6.59E-05	+++++	0.397984248
cg03301026	37	3	124482260	ITGB5	2425	-3.805	0.0001417	-----	0.828543519	2327	-3.989	6.64E-05	----+	0.397984248
cg25230151	37	11	35441107	SLC1A2	2425	3.805	0.000142	+--++	0.828543519	2327	3.986	6.71E-05	+-+++	0.397984248
cg00142642	37	10	13200437		2425	3.799	0.0001455	+++++	0.828543519	2326	-3.985	6.76E-05	--+--	0.397984248
cg10703619	37	7	155014511		2424	-3.797	0.0001465	--+-+	0.828543519	2327	3.984	6.79E-05	+++++	0.397984248
cg22648407	37	4	184931986	STOX2	2425	-3.793	0.0001491	--+--	0.828543519	2327	-3.98	6.90E-05	-----	0.398563947
cg20992181	37	11	69706285		2425	-3.789	0.0001512	-----	0.828543519	2327	3.974	7.06E-05	++++-	0.4018121
cg10454187	37	16	1451554	UNKL	2424	-3.78	0.0001568	----+	0.828543519	2327	-3.971	7.15E-05	-----	0.4018121
cg26742320	37	2	201393628	SGOL2;SGOL2;SGOL2	2425	3.776	0.0001592	+++++	0.828543519	2327	3.947	7.90E-05	+++++	0.420723133
cg03852144	37	5	95159639	GLRX;GLRX	2425	3.771	0.0001626	++-++	0.828543519	2327	-3.946	7.96E-05	--+-+	0.420723133
cg08017956	37	14	21975215	METTL3	2425	-3.768	0.0001648	-+---	0.828543519	2326	-3.945	7.97E-05	-----	0.420723133
cg05929574	37	20	62611299	SAMD10;PRPF6	2423	-3.766	0.0001657	-----	0.828543519	2326	3.944	8.00E-05	+++++	0.420723133
cg21206233	37	3	53844068	CACNA1D;CACNA1D;CACNA1D	2425	-3.766	0.000166	--+--	0.828543519	2327	3.942	8.09E-05	+++++	0.420723133
cg18653282	37	14	104604739	KIF26A	2425	-3.758	0.0001716	----+	0.828543519	2321	-3.94	8.16E-05	-+---	0.420723133
cg07758902	37	5	6633253	NSUN2;SRD5A1	2425	-3.756	0.0001726	-----	0.828543519	2327	-3.934	8.34E-05	-----	0.420723133
cg23849103	37	1	5890615		2425	3.742	0.0001829	+-+++	0.828543519	2327	-3.934	8.36E-05	-----	0.420723133
cg20769842	37	15	23810238	MKRN3	2424	-3.736	0.0001871	----+	0.828543519	2326	-3.928	8.58E-05	-----	0.420723133
cg15017067	37	4	17643749	FAM184B	2425	3.73	0.0001911	+++++	0.828543519	2327	-3.927	8.59E-05	--+--	0.420723133
cg04450456	37	4	17643702	FAM184B	2425	3.729	0.0001925	+++++	0.828543519	2327	-3.927	8.61E-05	----+	0.420723133
cg16177163	37	8	97272787	MTERFD1;PTDSS1	2425	-3.727	0.0001936	-----	0.828543519	2327	3.924	8.73E-05	+++++	0.421277825
cg05575921	37	5	373378	AHRR	2425	-3.723	0.0001969	-----	0.828543519	2327	-3.918	8.93E-05	----+	0.425971478
cg00806644	37	10	126889815		2425	-3.718	0.0002011	-----	0.828543519	2327	3.914	9.07E-05	+++++	0.427679616
cg22350048	37	1	22580632		2425	3.716	0.0002024	+++++	0.828543519	2326	-3.908	9.32E-05	-----	0.432609782
cg03487430	37	9	35616244	CD72	2425	-3.716	0.0002026	-----	0.828543519	2327	-3.904	9.45E-05	-----	0.432609782
cg07194093	37	18	7566558	PTPRM;PTPRM	2424	-3.715	0.0002032	----+	0.828543519	2327	-3.899	9.65E-05	-----	0.432609782
cg26910870	37	1	2046928	PRKCZ;PRKCZ;PRKCZ	2425	-3.715	0.0002034	--+-+	0.828543519	2327	-3.899	9.67E-05	-----	0.432609782
cg01535726	37	8	9911482	MSRA;MSRA	2425	3.713	0.0002049	+++++	0.828543519	2327	-3.894	9.84E-05	----+	0.432609782
cg25468618	37	8	144810034	FAM83H	2425	3.71	0.0002073	+++++	0.828543519	2327	-3.894	9.88E-05	-----	0.432609782
cg11804725	37	3	16105263		2423	-3.709	0.0002083	-----	0.828543519	2327	-3.888	0.000101	--+--	0.432609782
cg00682802	37	6	30682855	MDC1	2424	3.708	0.0002088	+++++	0.828543519	2326	3.886	0.0001017	+++++	0.432609782
cg03702732	37	6	149283123	UST	2424	3.707	0.0002095	++++-	0.828543519	2318	-3.885	0.0001024	-----	0.432609782
cg12914657	37	7	150413680	GIMAP1	2422	3.702	0.0002142	+++++	0.828543519	2325	-3.885	0.0001025	-----	0.432609782
cg05778706	37	10	101372151	SLC25A28	2425	-3.701	0.0002151	-----	0.828543519	2327	3.883	0.0001033	+++++	0.432609782
cg04402875	37	10	43572795	RET;RET	2425	-3.699	0.0002168	-----	0.828543519	2325	-3.876	0.0001062	-----	0.440262212
cg06475633	37	17	3805065	P2RX1	2425	-3.696	0.0002193	-----	0.828543519	2327	-3.87	0.0001089	--+--	0.446940766
cg01830463	37	12	132317128	MMP17	2425	-3.695	0.00022	-----	0.828543519	2327	-3.866	0.0001107	-----	0.447245946
cg03140412	37	11	415111	SIGIRR;SIGIRR;SIGIRR	2425	3.694	0.0002205	++++-	0.828543519	2327	3.86	0.0001134	++++-	0.447245946
cg18790325	37	12	116881705		2424	3.692	0.0002226	++-++	0.828543519	2141	3.858	0.0001144	++?+-	0.447245946
cg17834768	37	4	21699336	KCNIP4;KCNIP4	2425	-3.689	0.0002248	-----	0.828543519	2327	-3.854	0.0001162	-+--+	0.447245946
cg10807894	37	12	125169804		2425	-3.688	0.0002257	-----	0.828543519	2327	3.85	0.0001183	++-++	0.447245946
cg15264162	37	7	154035993	DPP6;DPP6;DPP6	2425	-3.688	0.0002264	----+	0.828543519	2327	-3.849	0.0001184	-----	0.447245946
cg18291331	37	11	66628290	PC;PC;PC	2425	-3.686	0.0002279	--+--	0.828543519	2327	-3.846	0.0001198	-----	0.447245946
cg11977919	37	1	8263776		2424	-3.686	0.0002282	-----	0.828543519	2327	-3.844	0.0001211	-----	0.447245946
cg23853861	37	6	10720455		2425	3.684	0.0002293	+++++	0.828543519	2327	-3.843	0.0001217	-----	0.447245946
cg05481991	37	12	66216880	HMGA2;RPSAP52;HMGA2	2425	-3.676	0.0002367	-----	0.828543519	2327	-3.842	0.0001223	-----	0.447245946
cg08200043	37	14	104856500		2425	-3.673	0.00024	-----	0.828543519	2327	-3.839	0.0001236	-----	0.447245946
cg22153239	37	22	42095773	MEI1	2425	3.672	0.0002409	++++-	0.828543519	2325	-3.836	0.0001248	-----	0.447245946
cg02243630	37	4	154386540	KIAA0922;KIAA0922	2425	3.667	0.0002459	++++-	0.828543519	2327	3.835	0.0001253	+-++-	0.447245946
cg04263316	37	7	135412406	SLC13A4;SLC13A4	2425	-3.661	0.0002514	--+--	0.828543519	2327	-3.835	0.0001254	----+	0.447245946
cg07398952	37	3	106204767		2425	3.659	0.0002536	+++++	0.828543519	2326	-3.835	0.0001256	-----	0.447245946
cg26678217	37	8	438913		2424	3.653	0.0002595	+-+++	0.828543519	2327	-3.831	0.0001274	-+---	0.447245946
cg01571842	37	3	57934672		2425	-3.652	0.0002602	-----	0.828543519	2326	3.831	0.0001275	+++++	0.447245946
cg02246725	37	11	2014127		2425	-3.651	0.0002611	-----	0.828543519	2327	3.827	0.0001295	++++-	0.450411894
cg24558266	37	1	112935370		2425	-3.649	0.0002638	+----	0.828543519	2327	-3.819	0.0001341	-----	0.46239969
cg24203376	37	10	115938868	TDRD1	2424	-3.648	0.0002645	--+--	0.828543519	2326	3.817	0.0001352	+++++	0.46239969
cg21511069	37	9	34049294	UBAP2	2425	-3.647	0.0002654	-----	0.828543519	2327	-3.813	0.0001374	-----	0.462893084
cg22423750	37	5	2334419		2425	-3.646	0.0002664	-----	0.828543519	2326	3.812	0.0001376	++-++	0.462893084
cg07130466	37	11	35573212		2423	-3.644	0.0002686	-----	0.828543519	2327	-3.807	0.0001404	-----	0.465235641
cg16032111	37	11	111633126	PPP2R1B;PPP2R1B	2425	3.644	0.0002686	+++++	0.828543519	2327	-3.806	0.0001411	-----	0.465235641
cg08630639	37	12	121666925	P2RX4	2423	-3.644	0.0002689	--+--	0.828543519	2327	-3.803	0.0001431	-----	0.465235641
cg23261372	37	19	10810615	QTRT1	2424	-3.643	0.000269	-----	0.828543519	2326	-3.8	0.0001449	-----	0.465235641
cg23475135	37	2	239039619	ESPNL	2425	-3.642	0.0002703	--+--	0.828543519	2327	-3.799	0.0001451	-----	0.465235641
cg13071869	37	3	112948716	BOC	2424	3.64	0.0002724	+++++	0.828543519	2327	-3.798	0.000146	--+--	0.465235641
cg21472315	37	1	153650489	NPR1	2425	-3.64	0.0002731	-----	0.828543519	2327	-3.795	0.0001477	-----	0.465235641
cg24160421	37	8	48675771		2425	3.638	0.0002749	+++++	0.828543519	2327	3.793	0.000149	+++++	0.465235641
cg03085491	37	4	186933608		2425	-3.637	0.0002759	--+-+	0.828543519	2327	3.791	0.0001498	+++++	0.465235641
cg20337028	37	17	75181836	SEC14L1;SEC14L1;SEC14L1;SEC14L1;SEC14L1	2425	-3.636	0.0002765	-----	0.828543519	2327	-3.786	0.0001528	-----	0.465235641
cg09099830	37	16	30485485	ITGAL;ITGAL	2425	3.634	0.0002787	++-++	0.828543519	2327	3.783	0.0001548	+++++	0.465235641
cg04639396	37	7	27190539		2425	-3.631	0.0002821	-----	0.828543519	2327	3.783	0.0001549	+++++	0.465235641
cg13967810	37	9	2166907	SMARCA2;SMARCA2	2421	3.627	0.0002864	++++-	0.828543519	2327	3.783	0.0001549	+++++	0.465235641
cg26684363	37	7	140135365		2424	3.625	0.0002893	+++++	0.828543519	2325	-3.783	0.0001551	----+	0.465235641
cg10520070	37	10	45922222	ALOX5	2425	-3.624	0.0002901	--+--	0.828543519	2327	-3.782	0.0001553	-----	0.465235641
cg17520176	37	1	35734836	ZMYM4	2424	-3.623	0.0002911	-----	0.828543519	2327	3.769	0.0001642	+++++	0.474136089
cg26331135	37	3	2144068	CNTN4	2229	-3.62	0.0002941	--?++	0.828543519	2327	-3.768	0.0001645	-----	0.474136089
cg09896765	37	2	73961264	TPRKB	2424	3.619	0.0002952	++-++	0.828543519	2327	-3.767	0.0001651	-----	0.474136089
cg07764513	37	19	58919909	ZNF584	2424	3.616	0.0002996	++-++	0.828543519	2326	3.765	0.0001667	+++++	0.474136089
cg01807026	37	9	123475367	MEGF9	2423	3.615	0.0003004	+-+++	0.828543519	2327	-3.761	0.000169	--+--	0.474136089
cg08444397	37	17	69330504		2424	3.614	0.0003014	+++++	0.828543519	2327	-3.761	0.0001691	-----	0.474136089
cg01487661	37	7	63643277		2425	3.596	0.0003227	++++-	0.828543519	2327	3.758	0.0001715	+-+++	0.474136089
cg01950434	37	2	97203154	ARID5A	2424	-3.595	0.0003243	-----	0.828543519	2327	3.757	0.0001723	+++++	0.474136089
cg10604993	37	6	33255569	WDR46;WDR46	2425	-3.594	0.0003254	--+--	0.828543519	2327	3.756	0.0001726	+++++	0.474136089
cg00425708	37	12	66217779	HMGA2;RPSAP52;HMGA2	2425	-3.586	0.0003357	-----	0.828543519	2327	-3.756	0.0001729	-+---	0.474136089
cg14564247	37	3	48594968	PFKFB4	2425	-3.584	0.0003378	-----	0.828543519	2327	-3.755	0.0001733	-----	0.474136089
cg04391540	37	19	48048129	ZNF541	2425	3.583	0.0003392	+++++	0.828543519	2325	-3.754	0.0001741	-----	0.474136089
cg13399773	37	20	34700112	EPB41L1	2424	-3.581	0.0003424	--+--	0.828543519	2323	-3.753	0.0001747	----+	0.474136089
cg09169682	37	12	132196975	SFRS8	2424	-3.58	0.0003437	-----	0.828543519	2327	-3.752	0.0001751	-----	0.474136089
cg21632014	37	19	43514144	PSG11;PSG11;PSG11	2425	-3.578	0.0003464	-----	0.828543519	2327	3.752	0.0001756	+++++	0.474136089
cg08727218	37	6	87832318		2425	3.577	0.0003474	+++++	0.828543519	2326	-3.749	0.0001773	-----	0.475597315
cg26400835	37	12	107103889	RFX4;RFX4;RFX4	2424	3.577	0.0003479	+++++	0.828543519	2327	-3.744	0.0001815	--+--	0.482964517
cg20117799	37	19	50792536	MYH14;MYH14;MYH14	2425	-3.575	0.0003499	-----	0.828543519	2326	-3.742	0.0001824	-----	0.482964517
cg26905261	37	8	53322619	ST18	2425	-3.572	0.0003538	-----	0.828543519	2327	3.737	0.0001863	+++++	0.485296467
cg14300623	37	22	39934758		2425	-3.572	0.0003541	-----	0.828543519	2327	3.735	0.0001878	+++++	0.485296467
cg19774365	37	7	64342997		2425	3.572	0.0003549	++++-	0.828543519	2327	-3.734	0.0001886	-----	0.485296467
cg24170465	37	4	159094277	FAM198B;FAM198B;FAM198B	2424	3.567	0.0003617	+++++	0.828543519	2327	-3.732	0.0001901	-----	0.485296467
cg11181985	37	9	90439888		2424	3.566	0.0003629	++++-	0.828543519	2324	-3.728	0.0001926	-----	0.485296467
cg08270630	37	22	50330655		2425	3.565	0.0003635	+++++	0.828543519	2327	-3.728	0.0001932	+----	0.485296467
cg11079969	37	15	82339920		2424	-3.563	0.0003664	-----	0.828543519	2326	-3.725	0.0001951	--+--	0.485296467
cg02222844	37	3	48694451	CELSR3	2425	3.562	0.0003679	-++++	0.828543519	2327	-3.721	0.0001984	----+	0.485296467
cg09327397	37	19	54687634	MBOAT7;MBOAT7;MBOAT7;MBOAT7	2416	-3.56	0.0003708	-----	0.828543519	2327	-3.721	0.0001987	----+	0.485296467
cg08141172	37	19	36351774	KIRREL2;KIRREL2;KIRREL2	2425	-3.56	0.000371	-----	0.828543519	2326	-3.721	0.0001988	--+-+	0.485296467
cg08542047	37	8	122842574		2423	-3.559	0.0003725	-----	0.828543519	2326	-3.721	0.0001988	----+	0.485296467
cg26966630	37	18	70211916	CBLN2	2425	3.555	0.0003781	+++++	0.828543519	2327	-3.72	0.0001993	-+---	0.485296467
cg02069619	37	2	11885266	LPIN1	2425	-3.555	0.0003786	-----	0.828543519	2327	-3.719	2.00E-04	--+--	0.485296467
cg22843146	37	15	74033803	C15orf59	2424	-3.551	0.0003835	-----	0.828543519	2325	3.717	0.0002015	+++++	0.485296467
cg10980495	37	11	1774722	HCCA2;CTSD	2425	-3.551	0.0003839	-----	0.828543519	2327	3.716	0.0002022	+-+++	0.485296467
cg02511568	37	3	180542901		2420	-3.551	0.0003843	--+--	0.828543519	2327	-3.716	0.0002022	--+--	0.485296467
cg01787084	37	16	87371097	FBXO31;FBXO31	2425	-3.549	0.0003871	-----	0.828543519	2327	3.715	0.0002035	+++++	0.485576942
cg14167596	37	4	4862910	MSX1	2425	-3.546	0.000391	-----	0.828543519	2326	-3.712	0.0002054	-----	0.487277575
cg10486069	37	11	133658113		2425	-3.546	0.0003916	-----	0.828543519	2327	3.706	0.0002106	+++++	0.496742373
cg09100338	37	8	48676054		2425	3.544	0.0003935	+++++	0.828543519	2327	3.704	0.0002121	++++-	0.497421679
cg14689655	37	19	58087972	ZNF416	2425	3.544	0.0003939	+++++	0.828543519	2326	-3.702	0.0002142	-----	0.499492404
cg03435384	37	15	53681873		2424	-3.544	0.0003944	----+	0.828543519	2326	-3.697	0.0002179	-----	0.502985068
cg16060204	37	11	72301306	PDE2A;PDE2A;PDE2A;PDE2A	2425	-3.541	0.0003988	-----	0.828543519	2327	-3.697	0.0002185	-----	0.502985068
cg18151425	37	2	69093574	BMP10	2422	3.541	0.000399	+++++	0.828543519	2325	3.695	0.0002195	+++++	0.502985068
cg12417992	37	1	44500834		2424	-3.54	0.0003997	--+--	0.828543519	2327	3.694	0.0002206	+++++	0.502985068
cg08513881	37	15	66084117	DENND4A;DENND4A	2425	-3.54	0.0003999	-+---	0.828543519	2327	-3.691	0.0002233	-----	0.506328341
cg01926614	37	3	117714932		2425	-3.54	4.00E-04	-----	0.828543519	2327	-3.69	0.0002246	--+--	0.506477846
cg23492625	37	7	1407363		2425	-3.54	0.0004008	-----	0.828543519	2327	-3.687	0.0002267	-----	0.508419875
cg08288561	37	16	66462307	BEAN	2425	-3.539	0.0004023	-----	0.828543519	2327	-3.686	0.0002282	----+	0.509002489
cg16562486	37	1	2925740		2424	-3.536	0.0004063	-----	0.828543519	2327	-3.682	0.0002311	--+--	0.510932418
cg26248173	37	1	166853578		2425	3.534	0.0004086	++++-	0.828543519	2325	-3.681	0.0002323	-----	0.510932418
cg17403702	37	11	6499575	ARFIP2	2425	3.531	0.0004132	+++++	0.828543519	2325	-3.681	0.0002328	-----	0.510932418
cg15294851	37	2	71679959	DYSF;DYSF;DYSF;DYSF;DYSF;DYSF;DYSF	2425	3.529	0.0004165	+++++	0.828543519	2327	3.675	0.0002375	+--++	0.515556051
cg00481239	37	15	49170266	SHC4;EID1	2425	-3.529	0.0004175	-----	0.828543519	2327	-3.672	0.0002409	-----	0.515556051
cg18924816	37	14	103388762	AMN	2425	3.528	0.0004183	+++++	0.828543519	2327	-3.671	0.0002417	-----	0.515556051
cg09400194	37	10	81107848	PPIF	2425	-3.528	0.000419	-----	0.828543519	2327	-3.671	0.0002419	--+--	0.515556051
cg21292592	37	2	56220104		2417	3.527	0.0004196	+++++	0.828543519	2327	3.67	0.0002428	+++++	0.515556051
cg26732615	37	19	19648335	CILP2;YJEFN3	2424	3.527	0.0004199	++++-	0.828543519	2327	-3.669	0.0002432	-----	0.515556051
cg18905461	37	14	52534596	NID2	2425	3.525	0.0004228	++-++	0.828543519	2327	-3.669	0.0002437	-----	0.515556051
cg16173186	37	1	5540565		2425	3.525	0.0004234	+++++	0.828543519	2327	3.66	0.0002519	+++++	0.522327724
cg09898978	37	15	57998371	GCOM1;GRINL1A;GRINL1A;GCOM1;GRINL1A	2425	-3.525	0.0004235	--+--	0.828543519	2327	-3.66	0.0002525	-----	0.522327724
cg16676200	37	2	554699		2425	-3.524	0.0004248	-----	0.828543519	2327	3.659	0.000253	+++++	0.522327724
cg04972436	37	17	76212679	BIRC5;BIRC5;EPR1;BIRC5	2424	3.524	0.0004257	++++-	0.828543519	2327	-3.658	0.0002544	-----	0.522327724
cg00960700	37	17	80709150	TBCD	2425	3.522	0.0004283	++-++	0.828543519	2327	-3.657	0.0002547	----+	0.522327724
cg01112778	37	5	146460987	PPP2R2B;PPP2R2B;PPP2R2B;PPP2R2B	2425	3.521	0.0004298	+--++	0.828543519	2327	-3.653	0.0002588	----+	0.522327724
cg25358289	37	5	140012728	CD14;CD14;CD14	2425	3.521	0.0004306	+++++	0.828543519	2325	-3.65	0.0002626	-----	0.522327724
cg20002958	37	2	221282600		2423	3.519	0.0004337	+++++	0.828543519	2327	-3.645	0.0002673	--+--	0.522327724
cg01753815	37	7	157225818		2425	-3.518	0.0004347	-----	0.828543519	2327	-3.645	0.0002674	-----	0.522327724
cg09760081	37	10	114770818	TCF7L2;TCF7L2;TCF7L2;TCF7L2;TCF7L2;TCF7L2	2424	-3.515	0.000439	+----	0.828543519	2327	-3.645	0.0002677	-----	0.522327724
cg16857113	37	3	1133865	CNTN6	2422	3.514	0.000442	+++++	0.828543519	2326	3.645	0.0002678	+++++	0.522327724
cg12611723	37	9	139940867	NPDC1	2425	-3.513	0.0004434	-----	0.828543519	2327	3.645	0.0002678	+++++	0.522327724
cg06896529	37	16	81678968	CMIP;CMIP	2425	3.512	0.0004452	+++++	0.828543519	2327	-3.643	0.0002692	-----	0.522327724
cg24712354	37	19	42929067	LIPE	2425	3.511	0.0004464	+++++	0.828543519	2327	3.643	0.0002698	+++++	0.522327724
cg09229169	37	1	114592384		2425	-3.51	0.0004488	--+--	0.828543519	2141	-3.643	0.0002698	--?--	0.522327724
cg05404698	37	6	28956247		2425	3.509	0.000449	+++++	0.828543519	2327	-3.64	0.0002724	-----	0.522327724
cg04478606	37	22	49080640	FAM19A5;FAM19A5	2422	-3.507	0.0004531	--+--	0.828543519	2326	3.64	0.0002724	+++++	0.522327724
cg26474127	37	13	28562819	PRHOXNB	2424	3.507	0.0004536	+++++	0.828543519	2326	-3.64	0.0002728	----+	0.522327724
cg21548788	37	4	77997565	CCNI	2425	-3.506	0.0004547	----+	0.828543519	2327	-3.64	0.000273	--+--	0.522327724
cg11086547	37	10	11317872	CUGBP2;CUGBP2;CUGBP2;CUGBP2	2425	-3.506	0.0004551	+----	0.828543519	2327	3.639	0.000274	++-++	0.522327724
cg16413535	37	4	164395149	TKTL2	2424	-3.504	0.000458	-----	0.828543519	2327	-3.638	0.0002742	-----	0.522327724
cg08750432	37	8	48676092		2425	3.503	0.0004597	+++++	0.828543519	2326	-3.638	0.0002749	-----	0.522327724
cg01760756	37	7	63506261	ZNF727	2425	3.503	0.0004601	++-++	0.828543519	2326	-3.635	0.0002777	----+	0.525216347
cg06097361	37	16	84941097	CRISPLD2	2425	-3.503	0.0004605	-----	0.828543519	2327	3.633	0.0002805	+++++	0.52807847
cg13906646	37	6	166892921	RPS6KA2;RPS6KA2	2425	-3.502	0.0004611	----+	0.828543519	2326	-3.63	0.0002839	-----	0.530180172
cg06563504	37	16	70688144	IL34	2424	3.502	0.0004612	+++++	0.828543519	2327	3.629	0.0002842	++++-	0.530180172
cg02185727	37	16	16043857	ABCC1;ABCC1;ABCC1;ABCC1;ABCC1	2425	-3.502	0.0004614	-+--+	0.828543519	2326	-3.626	0.0002874	----+	0.531513641
cg14409958	37	8	120651652	ENPP2;ENPP2;ENPP2	2422	-3.501	0.0004633	-----	0.828543519	2327	-3.625	0.0002886	-----	0.531513641
cg02892153	37	18	3593461	FLJ35776;DLGAP1;DLGAP1	2425	-3.5	0.0004651	-----	0.828543519	2326	3.625	0.0002888	+++++	0.531513641
cg00012638	37	6	39280541	KCNK17;KCNK17	2425	-3.5	0.000466	----+	0.828543519	2327	-3.621	0.0002938	--+--	0.533360436
cg19717150	37	20	42984878	HNF4A;HNF4A;HNF4A	2425	-3.499	0.0004677	----+	0.828543519	2326	-3.62	0.0002944	-----	0.533360436
cg26487948	37	5	172359575	ERGIC1	2425	3.498	0.0004694	+++++	0.828543519	2327	-3.62	0.0002946	--+--	0.533360436
cg02227503	37	17	66286394	ARSG;SLC16A6	2424	-3.497	0.0004707	-----	0.828543519	2327	3.619	0.0002952	+-+++	0.533360436
cg00868766	37	15	40364524		2425	3.496	0.0004716	+++++	0.828543519	2327	3.618	0.0002967	+++++	0.533360436
cg21546347	37	19	38806874	YIF1B;YIF1B;YIF1B;YIF1B;YIF1B;YIF1B	2425	-3.493	0.0004767	-----	0.828543519	2327	-3.617	0.0002978	--+--	0.533360436
cg01298120	37	11	2499341	KCNQ1;KCNQ1	2425	-3.493	0.0004782	-----	0.828543519	2327	-3.615	0.0002998	-----	0.533360436
cg25350986	37	7	4762844	FOXK1	2425	-3.493	0.0004783	-----	0.828543519	2327	3.615	0.0003002	+++++	0.533360436
cg02257708	37	7	98989843	ARPC1B	2425	-3.489	0.0004855	-----	0.828543519	2327	-3.614	0.0003019	-----	0.533538104
cg22285671	37	17	64954456		2423	3.488	0.000486	+++++	0.828543519	2327	3.61	0.0003064	+++++	0.533538104
cg25523704	37	2	218621486	DIRC3	2425	-3.487	0.0004891	-----	0.828543519	2327	-3.609	0.0003068	----+	0.533538104
cg26219977	37	1	40043840	PABPC4;PABPC4;PABPC4	2424	-3.486	0.0004904	-----	0.828543519	2326	-3.609	0.0003073	--+--	0.533538104
cg06756291	37	10	105331471	NEURL	2423	-3.485	0.0004921	--+--	0.828543519	2327	-3.609	0.0003079	-----	0.533538104
cg14747166	37	8	123832258	ZHX2	2425	-3.484	0.000494	--+--	0.828543519	2327	3.608	0.0003081	+++++	0.533538104
cg01352294	37	6	109614626	CCDC162	2422	3.484	0.0004949	+++++	0.828543519	2326	-3.606	0.0003111	-----	0.535403622
cg18320370	37	14	73183046	DPF3	2424	-3.481	0.0004999	----+	0.828543519	2327	-3.605	0.000312	+----	0.535403622
cg10608858	37	7	151491913	PRKAG2;PRKAG2	2425	-3.481	0.0005004	--+-+	0.828543519	2327	3.604	0.0003138	+++++	0.535403622
cg18587806	37	4	41362843	LIMCH1;LIMCH1;LIMCH1;LIMCH1;LIMCH1;LIMCH1	2425	3.478	0.0005057	++++-	0.828543519	2327	-3.602	0.0003153	--+--	0.535403622
cg01888411	37	11	34378293	ABTB2	2424	-3.475	0.000511	-----	0.828543519	2141	-3.602	0.0003157	--?-+	0.535403622
cg03759537	37	8	6484397	MCPH1	2424	-3.474	0.0005135	--+--	0.828543519	2327	3.601	0.0003171	+-+++	0.53556484
cg06200824	37	6	30859855	DDR1;DDR1;DDR1	2425	3.473	0.0005147	+-+++	0.828543519	2327	-3.597	0.0003218	----+	0.539066129
cg02101833	37	2	10471388	HPCAL1;HPCAL1	2424	-3.472	0.0005171	-----	0.828543519	2327	3.597	0.0003218	+-+++	0.539066129
cg12601118	37	17	9859123	GAS7;GAS7;GAS7;GAS7	2425	-3.472	0.0005173	-----	0.828543519	2327	3.595	0.0003242	++++-	0.54045881
cg04525002	37	17	6066300		2425	3.47	0.0005195	++++-	0.828543519	2326	3.593	0.0003271	+++++	0.54045881
cg12344373	37	7	1398209		2425	-3.469	0.0005215	-----	0.828543519	2326	-3.593	0.0003275	-----	0.54045881
cg13925975	37	5	140502124	PCDHB4	2424	-3.469	0.0005218	-----	0.828543519	2327	3.592	0.0003286	+++++	0.54045881
cg22784187	37	7	95025407	PON3	2425	-3.469	0.0005226	----+	0.828543519	2327	-3.591	0.0003295	--+-+	0.54045881
cg22135678	37	17	39913900	JUP;JUP	2425	-3.468	0.0005247	--+--	0.828543519	2327	-3.59	0.0003308	--+--	0.54045881
cg24182300	37	7	97736853	LMTK2	2424	-3.465	0.000531	-+---	0.828543519	2327	-3.588	0.0003329	-----	0.54045881
cg01581757	37	20	2383390	TGM6	2425	3.464	0.0005323	+++++	0.828543519	2326	-3.587	0.0003346	-----	0.54045881
cg02931604	37	6	74064298	DPPA5	2425	3.463	0.0005346	+++++	0.828543519	2327	3.586	0.0003352	+++++	0.54045881
cg00863661	37	16	1019956	LMF1	2424	-3.462	0.0005364	-----	0.828543519	2325	-3.586	0.0003358	-----	0.54045881
cg21750602	37	10	133748026	PPP2R2D;PPP2R2D;PPP2R2D;PPP2R2D	2424	3.46	0.0005395	++++-	0.828543519	2325	-3.583	0.000339	-----	0.543477817
cg06009042	37	5	150480839	ANXA6;ANXA6	2424	-3.455	0.0005494	-----	0.828543519	2327	-3.579	0.0003455	--+--	0.551743236
cg12116192	37	8	27730485	SCARA5	2425	-3.454	0.0005516	-----	0.828543519	2326	-3.577	0.0003476	-----	0.552945275
cg23222435	37	6	157204239	ARID1B;ARID1B;ARID1B	2419	-3.454	0.000552	-++--	0.828543519	2327	3.575	0.0003507	+++++	0.555722641
cg17437621	37	6	99848161	SFRS18;SFRS18	2422	-3.452	0.0005563	--+--	0.828543519	2327	-3.572	0.0003545	-----	0.559583604
cg15469871	37	10	27541418	LOC387646	2425	3.452	0.000557	+++++	0.828543519	2326	3.569	0.0003579	+++++	0.562785993
cg01029347	37	14	77606335	ZDHHC22	2425	-3.45	0.0005604	-----	0.828543519	2327	-3.567	0.0003605	-----	0.562875678
cg09875802	37	5	133340681	VDAC1	2425	-3.449	0.0005617	-----	0.828543519	2327	3.567	0.0003607	+++++	0.562875678
cg12664633	37	6	33285702	ZBTB22;ZBTB22;ZBTB22	2424	-3.449	0.0005618	-----	0.828543519	2327	3.565	0.0003632	+++++	0.564630069
cg01552347	37	13	98532137		2424	-3.449	0.0005627	--+--	0.828543519	2327	-3.562	0.0003678	-----	0.565189953
cg22606873	37	1	3144679	PRDM16;PRDM16	2423	-3.449	0.0005634	--+--	0.828543519	2327	3.56	0.0003708	+++++	0.565189953
cg01898698	37	2	105472759	POU3F3	2425	-3.447	0.0005666	-----	0.828543519	2327	-3.559	0.0003718	-----	0.565189953
cg20813139	37	2	176718034		2422	3.446	0.0005694	+++++	0.828543519	2326	-3.559	0.0003723	-----	0.565189953
cg04475157	37	6	18521612		2040	-3.445	0.0005709	-?---	0.828543519	2323	-3.559	0.0003725	-----	0.565189953
cg09935388	37	1	92947588	GFI1;GFI1;GFI1	2425	-3.442	0.0005766	-+---	0.828543519	2327	-3.558	0.000373	-----	0.565189953
cg22965079	37	19	14800530	ZNF333	2422	-3.441	0.0005788	--+--	0.828543519	2327	-3.558	0.0003732	--+--	0.565189953
cg00964751	37	17	36828900	C17orf96;C17orf96	2425	3.439	0.0005835	++-++	0.828543519	2327	-3.557	0.0003752	-----	0.565625011
cg20326410	37	1	53600821	SLC1A7	2424	-3.438	0.0005864	-----	0.828543519	2327	-3.556	0.0003771	--+-+	0.565625011
cg19395056	37	19	57829175		2425	3.438	0.0005868	++-++	0.828543519	2326	-3.555	0.0003783	-----	0.565625011
cg04891455	37	1	19536288	UBR4	2425	-3.437	0.0005887	-----	0.828543519	2327	-3.554	0.000379	+----	0.565625011
cg18396176	37	19	13323320	CACNA1A;CACNA1A	2424	-3.435	0.0005926	----+	0.828543519	2327	-3.55	0.0003848	-+---	0.56709396
cg05245099	37	19	50016504	FCGRT;FCGRT;FCGRT	2425	-3.434	0.0005945	-----	0.828543519	2324	3.548	0.0003887	++++-	0.56709396
cg27318635	37	16	3781749	CREBBP;CREBBP	2425	3.43	0.0006037	+++++	0.828543519	2327	-3.547	0.0003895	--+--	0.56709396
cg08837481	37	8	40235245		2425	-3.428	0.0006076	-----	0.828543519	2141	3.547	0.00039	++?++	0.56709396
cg16588799	37	6	168857681	SMOC2;SMOC2	2424	-3.428	0.0006091	-----	0.828543519	2327	-3.545	0.0003926	--+--	0.56709396
cg18307957	37	1	9649516	TMEM201;TMEM201	2425	-3.427	0.0006104	-+---	0.828543519	2327	-3.543	0.0003963	-----	0.56709396
cg14951955	37	6	106773949	ATG5	2425	3.427	0.0006105	+++++	0.828543519	2327	-3.541	0.000399	-----	0.56709396
cg04337342	37	6	168858319	SMOC2;SMOC2	2424	-3.426	0.0006124	----+	0.828543519	2322	-3.539	0.0004018	--+--	0.56709396
cg27044622	37	1	165797387	UCK2	2424	3.426	0.0006135	++-++	0.828543519	2327	3.537	0.0004044	++-++	0.56709396
cg04474277	37	7	134376946		2425	-3.424	0.0006173	-----	0.828543519	2327	-3.537	0.0004044	-----	0.56709396
cg10941835	37	20	50419348	SALL4	2425	-3.423	0.0006185	-----	0.828543519	2327	-3.535	0.0004072	-----	0.56709396
cg24112562	37	21	38070041		2425	-3.423	0.0006197	-----	0.828543519	2327	-3.533	0.0004105	-----	0.56709396
cg17666418	37	6	106612002		2424	3.421	0.000623	+++++	0.828543519	2326	-3.533	0.0004106	-----	0.56709396
cg20471890	37	6	32936108	BRD2	2424	-3.421	0.0006238	-+---	0.828543519	2327	-3.532	0.0004118	-----	0.56709396
cg10841343	37	12	56211714	ORMDL2;SARNP;SARNP;SARNP	2425	-3.421	0.0006243	-----	0.828543519	2326	-3.532	0.0004121	-----	0.56709396
cg01967741	37	8	140989079	TRAPPC9;TRAPPC9	2424	-3.419	0.000629	-----	0.828543519	2327	-3.532	0.0004123	-----	0.56709396
cg04349839	37	4	25789390	SEL1L3	2425	-3.418	0.0006313	--+--	0.828543519	2327	-3.532	0.0004129	----+	0.56709396
cg10724529	37	6	169559014		2425	-3.416	0.0006353	-----	0.828543519	2327	-3.531	0.0004147	----+	0.56709396
cg18155032	37	2	12857811	TRIB2;TRIB2;TRIB2	2425	-3.416	0.0006359	-+---	0.828543519	2327	-3.53	0.0004158	--+--	0.56709396
cg27405554	37	13	79183424		2424	-3.414	0.0006394	-----	0.828543519	2327	3.53	0.0004163	+++++	0.56709396
cg16406281	37	15	79489860		2424	-3.414	0.0006399	----+	0.828543519	2327	-3.529	0.0004172	-+--+	0.56709396
cg18467083	37	12	56224311	DNAJC14	2425	-3.414	0.0006409	-----	0.828543519	2325	-3.525	0.0004237	-----	0.56709396
cg17492855	37	11	65585364		2425	-3.413	0.0006415	-----	0.828543519	2326	-3.525	0.0004242	-----	0.56709396
cg01388565	37	7	134931444	STRA8	2425	-3.412	0.000644	--+--	0.828543519	2327	3.524	0.0004248	+++++	0.56709396
cg19201009	37	10	99475406	MARVELD1;MARVELD1;MARVELD1	2425	-3.411	0.0006469	-----	0.828543519	2324	3.524	0.0004251	+++++	0.56709396
cg21479519	37	19	1419464	DAZAP1;DAZAP1	2425	3.41	0.0006486	+++++	0.828543519	2327	-3.523	0.0004263	----+	0.56709396
cg23371746	37	1	119532925	TBX15	2425	3.409	0.0006515	++-++	0.828543519	2327	3.523	0.0004274	++-++	0.56709396
cg20067049	37	2	121345149		2425	-3.409	0.0006525	-----	0.828543519	2327	-3.522	0.0004278	-----	0.56709396
cg04169243	37	14	76200552	TTLL5	2424	-3.408	0.0006553	-----	0.828543519	2326	3.522	0.0004282	+++++	0.56709396
cg25874123	37	18	3220124	MYOM1;MYOM1	2421	3.407	0.0006558	+++++	0.828543519	2326	-3.521	0.0004299	--+--	0.56709396
cg26435178	37	10	73848458	SPOCK2;SPOCK2	2425	3.405	0.000661	+++++	0.828543519	2326	-3.521	0.0004303	--+--	0.56709396
cg06386205	37	3	12976967	IQSEC1;IQSEC1	2423	3.405	0.0006614	+++++	0.828543519	2324	-3.519	0.0004324	-----	0.56709396
cg26478992	37	9	95245965	CENPP;ASPN	2424	-3.405	0.0006619	-----	0.828543519	2327	3.519	0.0004328	+++++	0.56709396
cg21624407	37	2	32853023	TTC27	2425	3.405	0.0006624	+++++	0.828543519	2327	-3.519	0.0004329	-----	0.56709396
cg25987194	37	7	107301566	SLC26A4;LOC286002	2425	-3.405	0.0006626	-+---	0.828543519	2327	-3.518	0.0004342	-----	0.56709396
cg03001176	37	1	110734136	SLC6A17	2424	-3.404	0.0006645	-----	0.828543519	2327	-3.518	0.0004345	-----	0.56709396
cg05236451	37	2	236877288	AGAP1;AGAP1	2425	-3.403	0.0006677	--+--	0.828543519	2327	-3.518	0.0004351	-----	0.56709396
cg12227762	37	14	53257947	GNPNAT1	2425	-3.402	0.0006687	-----	0.828543519	2324	-3.517	0.0004365	-----	0.56709396
cg00081602	37	5	72922957	RGNEF	2425	3.401	0.0006703	+-+++	0.828543519	2327	-3.517	0.0004373	-----	0.56709396
cg23559689	37	11	105481292	GRIA4;GRIA4;GRIA4;GRIA4	2423	-3.4	0.0006749	-----	0.828543519	2327	-3.516	0.0004379	--+--	0.56709396
cg20828122	37	17	1172964	BHLHA9	2424	-3.399	0.0006761	-----	0.828543519	2327	-3.516	0.000438	-+---	0.56709396
cg00206161	37	16	89966879	TCF25	2424	-3.399	0.0006765	----+	0.828543519	2141	-3.516	0.0004383	--?-+	0.56709396
cg12270738	37	1	19282546	IFFO2	2425	3.399	0.0006767	++-++	0.828543519	2324	-3.515	0.0004394	--+--	0.56709396
cg26416491	37	13	28195621	POLR1D;LNX2;POLR1D	2425	-3.399	0.0006774	-----	0.828543519	2327	-3.513	0.0004435	-----	0.569787239
cg12549858	37	5	101425870		2425	3.398	0.0006781	+++++	0.828543519	2327	-3.511	0.0004456	----+	0.569787239
cg02293096	37	22	24178632	DERL3;DERL3;DERL3	2425	-3.397	0.0006824	--+--	0.828543519	2327	-3.511	0.000447	-----	0.569787239
cg22671929	37	5	90576761		2424	3.396	0.0006831	++++-	0.828543519	2327	3.509	0.0004501	++++-	0.569787239
cg25191598	37	8	12809941	C8orf79	2423	-3.396	0.0006833	-----	0.828543519	2326	-3.508	0.0004509	-----	0.569787239
cg26266934	37	15	93199519	FAM174B	2424	-3.395	0.0006863	--+--	0.828543519	2327	-3.508	0.0004512	-----	0.569787239
cg10145533	37	8	20350779		2425	3.395	0.0006864	+-++-	0.828543519	2327	-3.508	0.0004518	-----	0.569787239
cg05495155	37	19	45303864	CBLC;CBLC	2424	-3.395	0.0006868	-----	0.828543519	2327	-3.506	0.0004552	-----	0.569787239
cg03560036	37	2	95814740	ZNF514	2423	3.394	0.0006879	+++++	0.828543519	2325	-3.506	0.0004552	----+	0.569787239
cg06894198	37	1	182643158	RGS8;RGS8	2422	3.394	0.0006883	+++++	0.828543519	2327	-3.504	0.0004578	----+	0.569787239
cg06820907	37	2	242122206	PPP1R7	2425	-3.394	0.0006898	--+--	0.828543519	2325	-3.503	0.0004594	---+-	0.569787239
cg11559198	37	2	232348794		2425	3.393	0.0006914	+++++	0.828543519	2326	-3.503	0.0004595	-----	0.569787239
cg07995893	37	7	104650933		2424	3.392	0.000695	+++++	0.828543519	2327	3.502	0.0004623	+++++	0.569787239
cg23610373	37	1	149298587		2425	3.391	0.0006955	+++++	0.828543519	2327	-3.502	0.0004624	-----	0.569787239
cg15694809	37	11	101786117	ANGPTL5;KIAA1377	2425	-3.391	0.0006962	-----	0.828543519	2326	-3.501	0.0004633	-----	0.569787239
cg03000305	37	6	30523072	GNL1;PRR3;PRR3	2425	-3.39	0.0006997	-----	0.828543519	2327	-3.501	0.0004637	-+---	0.569787239
cg20403644	37	17	707141	NXN	2425	-3.389	0.0007008	-----	0.828543519	2327	-3.499	0.0004666	-----	0.571639218
cg06553312	37	19	50706723	MYH14;MYH14;MYH14	2424	-3.389	0.0007021	-----	0.828543519	2327	3.497	0.0004708	++-+-	0.572406717
cg09788693	37	1	208063733	CD34;CD34	2425	3.389	0.0007022	+-+++	0.828543519	2327	-3.496	0.0004722	-----	0.572406717
cg23092449	37	7	38669789	AMPH;AMPH	2425	3.388	0.0007038	+++++	0.828543519	2327	-3.496	0.0004722	-----	0.572406717
cg09304397	37	2	235580461		2425	-3.387	0.0007071	-----	0.828543519	2326	-3.495	0.0004736	----+	0.572406717
cg21086891	37	3	192635035	C3orf59	2425	-3.386	0.0007083	-----	0.828543519	2327	-3.495	0.0004742	-+---	0.572406717
cg20993163	37	1	6198104	CHD5	2423	-3.386	0.0007095	--+--	0.828543519	2327	-3.493	0.0004784	-----	0.573861572
cg07566917	37	10	557109	DIP2C	2424	-3.385	0.0007111	-++--	0.828543519	2326	-3.492	0.0004793	+----	0.573861572
cg04752042	37	1	46951683		2425	-3.385	0.000712	----+	0.828543519	2327	-3.492	0.0004796	-----	0.573861572
cg12133048	37	5	141293785		2425	-3.385	0.0007124	----+	0.828543519	2326	-3.491	0.0004818	-----	0.57481811
cg02923393	37	16	1543003	TELO2	2423	-3.385	0.0007127	-+---	0.828543519	2325	3.489	0.0004851	+++++	0.575489002
cg06124418	37	3	106959592	LOC344595;LOC344595;LOC100302640	2425	3.385	0.0007128	++-++	0.828543519	2327	-3.488	0.0004859	-----	0.575489002
cg00140191	37	6	35656242	FKBP5;FKBP5;FKBP5;FKBP5	2425	3.385	0.0007129	+++++	0.828543519	2327	3.486	0.0004903	++-+-	0.575489002
cg20995304	37	12	48196167	HDAC7;HDAC7	2425	-3.384	0.000714	-----	0.828543519	2327	-3.486	0.0004905	-----	0.575489002
cg22313574	37	8	27468981	CLU;CLU;CLU	2425	3.381	0.0007215	+++++	0.829360315	2326	-3.486	0.0004911	-----	0.575489002
cg09547226	37	19	5058863	KDM4B	2422	3.38	0.0007259	+++++	0.829360315	2327	-3.485	0.0004929	--+--	0.575489002
cg20099054	37	8	71581315	LACTB2;XKR9	2424	3.378	0.0007306	+++++	0.829360315	2326	-3.485	0.000493	--+-+	0.575489002
cg21835021	37	3	148805105	HLTF;HLTF	2424	3.377	0.0007332	+++++	0.829360315	2325	-3.483	0.0004955	-----	0.575489002
cg14509761	37	10	134664471		2423	-3.376	0.0007352	-----	0.829360315	2327	-3.482	0.0004972	--+--	0.575489002
cg08894020	37	5	154665524		2425	-3.375	0.000738	-----	0.829360315	2326	-3.482	0.0004979	-----	0.575489002
cg10452060	37	6	154617645	IPCEF1;IPCEF1;IPCEF1	2425	3.375	0.0007392	+++++	0.829360315	2327	-3.481	0.0004993	-----	0.575489002
cg00826520	37	14	103683770		2424	3.374	0.0007417	++-++	0.829360315	2326	-3.48	0.0005008	--+--	0.575489002
cg05384347	37	17	80038377	FASN	2425	3.374	0.0007418	+++++	0.829360315	2327	-3.479	0.0005036	----+	0.575489002
cg01907457	37	1	6111480	KCNAB2;KCNAB2	2424	-3.373	0.0007427	--+--	0.829360315	2327	3.478	0.0005043	+++++	0.575489002
cg03697316	37	22	21336741	LZTR1	2421	3.372	0.0007458	+-+++	0.829360315	2327	-3.478	0.0005046	--+--	0.575489002
cg21522988	37	12	29376872	FAR2	2425	-3.371	0.0007495	-----	0.829360315	2323	-3.478	0.0005057	-----	0.575489002
cg13724285	37	19	11170653	SMARCA4;SMARCA4;SMARCA4;SMARCA4;SMARCA4;SMARCA4;SMARCA4	2425	-3.371	0.0007499	--+--	0.829360315	2326	3.477	0.0005062	+++++	0.575489002
cg13879455	37	12	58133008	AGAP2;AGAP2	2425	3.368	0.0007578	++-++	0.829360315	2327	3.475	0.0005109	++++-	0.577598891
cg10703453	37	6	31589789	SNORA38;BAT2	2425	-3.366	0.0007622	--+-+	0.829360315	2327	-3.474	0.0005123	----+	0.577598891
cg12872357	37	6	146863647	RAB32	2425	3.366	0.0007634	+++++	0.829360315	2327	3.473	0.0005145	+++++	0.577598891
cg12105941	37	11	133657466		2425	-3.365	0.0007666	-----	0.829360315	2327	-3.472	0.000516	--+--	0.577598891
cg26314966	37	17	79466160		2424	3.364	0.0007673	+++++	0.829360315	2327	3.472	0.000516	+++++	0.577598891
cg02529723	37	5	140105629	VTRNA1-3	2424	3.364	0.000768	+++++	0.829360315	2326	-3.472	0.0005165	----+	0.577598891
cg05974788	37	3	14692937	C3orf19	2424	-3.364	0.0007688	-----	0.829360315	2325	-3.471	0.0005181	--+--	0.577813737
cg14024788	37	5	1875611		2422	-3.362	0.0007738	-----	0.829360315	2326	-3.469	0.0005225	----+	0.580110682
cg00737846	37	4	183214573		2425	-3.362	0.0007747	--+--	0.829360315	2326	3.468	0.0005243	+-+++	0.580110682
cg10809491	37	8	11204833	TDH	2425	-3.362	0.000775	-+---	0.829360315	2327	3.468	0.0005244	++++-	0.580110682
cg04056343	37	16	7137080	A2BP1;A2BP1;A2BP1	2425	-3.36	0.0007806	-----	0.829360315	2327	-3.467	0.0005268	--+--	0.581199077
cg18397882	37	19	19050971	HOMER3;HOMER3;HOMER3;HOMER3;HOMER3;HOMER3	2425	-3.359	0.0007813	-----	0.829360315	2327	-3.463	0.000534	-----	0.584025532
cg01412907	37	1	155152367	TRIM46	2425	3.359	0.0007818	++++-	0.829360315	2327	-3.463	0.0005351	-----	0.584025532
cg08822746	37	22	31321152	C22orf27	2425	3.358	0.0007843	++++-	0.829360315	2327	3.462	0.0005353	+--++	0.584025532
cg16122779	37	4	176297391		2425	-3.358	0.0007851	-+---	0.829360315	2326	-3.462	0.0005354	-----	0.584025532
cg01337813	37	7	127808512		2425	-3.357	0.0007871	-----	0.829360315	2326	-3.462	0.0005365	-----	0.584025532
cg23973310	37	2	65955240		2425	3.357	0.000788	+++++	0.829360315	2326	-3.461	0.0005379	----+	0.584025532
cg11287443	37	19	19220710	SLC25A42	2425	3.357	0.0007883	+++++	0.829360315	2327	-3.46	0.0005397	-----	0.584433763
cg04450994	37	6	3318592	SLC22A23;SLC22A23	2425	-3.356	0.0007896	-----	0.829360315	2327	-3.459	0.0005413	----+	0.584623838
cg03912954	37	9	140773129	CACNA1B	2425	-3.356	0.0007915	----+	0.829360315	2327	-3.458	0.0005447	-----	0.584866635
cg10266189	37	15	45000293		2423	3.356	0.0007916	+++++	0.829360315	2327	3.458	0.0005451	++++-	0.584866635
cg06018072	37	15	68522275	CLN6	2425	-3.355	0.0007925	-----	0.829360315	2327	-3.457	0.0005458	-----	0.584866635
cg07620853	37	2	171680715	GAD1;GAD1	2422	-3.355	0.0007927	-----	0.829360315	2327	-3.453	0.000554	----+	0.589176693
cg20530056	37	1	206643377	IKBKE	2425	-3.355	0.0007934	-+---	0.829360315	2327	-3.453	0.0005544	-----	0.589176693
cg23715749	37	1	37413867	GRIK3	2425	-3.355	0.0007938	-----	0.829360315	2327	-3.453	0.0005548	-----	0.589176693
cg00097450	37	17	78473077		2425	-3.355	0.0007948	--+--	0.829360315	2326	3.452	0.0005569	++-++	0.589176693
cg24769670	37	3	129158386	IFT122;IFT122;IFT122;MBD4;IFT122	2425	-3.349	0.0008101	-----	0.831615705	2327	3.452	0.000557	+++++	0.589176693
cg04904561	37	14	104394831	TDRD9;TDRD9	2425	3.349	0.0008105	+++++	0.831615705	2327	-3.451	0.0005592	-----	0.589838476
cg17093995	37	7	49815502	VWC2	2425	3.349	0.0008114	+++++	0.831615705	2327	3.45	0.0005605	+++++	0.589838476
cg26102253	37	14	74666841	LIN52	2424	3.348	0.0008131	+++++	0.831615705	2326	-3.448	0.0005648	-----	0.590747318
cg24255209	37	11	72863808		2422	-3.345	0.000822	--+-+	0.831615705	2327	-3.448	0.000565	-----	0.590747318
cg00834899	37	3	194121120	GP5	2423	-3.345	0.000822	--+--	0.831615705	2327	-3.447	0.0005677	-----	0.590747318
cg13341453	37	1	75139583	C1orf173	2425	-3.345	0.0008228	--+--	0.831615705	2327	3.446	0.0005681	+++++	0.590747318
cg16101574	37	7	7291514		2229	3.345	0.0008242	++?+-	0.831615705	2325	3.446	0.00057	++++-	0.590747318
cg11404795	37	17	27948506	CORO6	2425	-3.343	0.0008295	-+--+	0.831615705	2327	3.446	0.00057	+++++	0.590747318
cg18388203	37	2	68388883	PNO1	2420	3.343	0.0008297	+++++	0.831615705	2327	3.444	0.0005727	+++++	0.590831477
cg24407308	37	11	46354997	DGKZ	2425	-3.342	0.0008305	-+---	0.831615705	2327	-3.443	0.0005744	-----	0.590831477
cg11798891	37	8	143485435	TSNARE1	2425	3.342	0.0008328	+++++	0.831615705	2327	3.443	0.0005744	+++++	0.590831477
cg22439241	37	21	30366036	RNF160	2425	-3.341	0.0008354	-----	0.831615705	2325	-3.44	0.0005811	--+--	0.591409421
cg04122019	37	8	21983873	HR;HR	2425	-3.337	0.0008479	+----	0.831615705	2327	3.44	0.0005819	+++++	0.591409421
cg04068980	37	5	50674203		2424	-3.336	0.0008484	-----	0.831615705	2327	3.44	0.0005823	+++++	0.591409421
cg26288715	37	6	135506834	MYB;MYB;MYB;MYB;MYB;MYB;MYB;MYB	2425	3.336	0.00085	+++++	0.831615705	2327	-3.44	0.0005824	-----	0.591409421
cg03415742	37	16	85744074	C16orf74	2425	-3.336	0.0008514	----+	0.831615705	2327	3.439	0.0005842	++++-	0.591409421
cg02994291	37	16	1782905	MAPK8IP3;MAPK8IP3	2423	-3.335	0.0008517	-----	0.831615705	2327	-3.439	0.0005848	-----	0.591409421
cg01943694	37	6	20498055		2425	3.335	0.0008528	+++++	0.831615705	2327	3.438	0.0005861	+++++	0.591409421
cg13545717	37	9	126585875	DENND1A;DENND1A	2425	-3.334	0.0008569	-----	0.831615705	2327	-3.437	0.0005872	-----	0.591409421
cg19677989	37	15	74284791	STOML1	2425	-3.334	0.0008571	----+	0.831615705	2326	-3.436	0.0005895	-----	0.591409421
cg23097033	37	2	95831158	ZNF2;ZNF2	2425	-3.333	0.0008581	----+	0.831615705	2327	-3.436	0.0005911	-----	0.591409421
cg17415381	37	17	61514690	CYB561;CYB561;CYB561	2425	-3.333	0.0008593	--+--	0.831615705	2327	3.435	0.0005921	+++++	0.591409421
cg17048240	37	20	60889183	LAMA5	2425	3.332	0.0008611	++-++	0.831615705	2327	3.433	0.0005972	+++++	0.591409421
cg07105440	37	3	50648946	CISH;CISH	2424	-3.329	0.00087	-+---	0.831615705	2324	3.432	0.000599	++++-	0.591409421
cg26540630	37	10	1334238	ADARB2	2425	-3.328	0.0008738	-----	0.831615705	2327	3.432	0.0005992	++-++	0.591409421
cg23905374	37	1	29450643	TMEM200B	2425	-3.327	0.0008793	-----	0.831615705	2325	3.432	0.0005992	++++-	0.591409421
cg01451391	37	17	53343561	HLF	2425	3.326	0.0008807	+++++	0.831615705	2326	-3.432	0.0005996	-----	0.591409421
cg00015639	37	14	24554539	NRL	2425	-3.325	0.0008828	--+--	0.831615705	2327	-3.432	6.00E-04	--+--	0.591409421
cg11877105	37	18	44038721	RNF165	2425	-3.324	0.0008877	-----	0.831615705	2325	-3.431	0.0006009	-----	0.591409421
cg19881928	37	17	62039009	SCN4A	2425	-3.323	0.0008895	-----	0.831615705	2327	3.429	0.0006059	+++++	0.594903823
cg19083626	37	7	55322087		2425	3.322	0.0008928	++++-	0.831615705	2327	-3.426	0.0006132	--+--	0.598463443
cg21340070	37	2	60783960		2425	-3.321	0.0008967	-----	0.831615705	2327	-3.426	0.0006136	+-+--	0.598463443
cg18685034	37	10	129245532	DOCK1	2425	-3.321	0.0008981	-----	0.831615705	2324	3.425	0.0006139	+++++	0.598463443
cg01257799	37	11	118753476	CXCR5	2425	3.318	0.0009066	+++++	0.831615705	2327	-3.424	0.0006177	--+--	0.600740954
cg14766620	37	3	5018860		2425	3.317	0.000909	++++-	0.831615705	2322	-3.423	0.0006193	-----	0.600845988
cg20932053	37	12	69358093	CPM	2424	3.317	0.0009096	+++++	0.831615705	2327	3.422	0.0006215	++++-	0.600845988
cg03357803	37	15	28272345	OCA2	2425	3.317	0.00091	+++++	0.831615705	2324	-3.422	0.0006222	-----	0.600845988
cg27144395	37	12	109747306	FOXN4	2425	-3.317	0.0009104	-----	0.831615705	2327	3.418	0.000631	+-+++	0.604676518
cg07142285	37	20	57042703	APCDD1L	2425	3.316	0.0009135	++++-	0.831615705	2327	-3.417	0.0006326	+-+--	0.604676518
cg11105610	37	17	76976352	LGALS3BP	2425	-3.316	0.0009138	--+--	0.831615705	2327	-3.415	0.0006373	--+-+	0.604676518
cg03282991	37	6	32294260	C6orf10	2425	-3.315	0.0009156	--+--	0.831615705	2327	3.415	0.0006377	+++++	0.604676518
cg26400341	37	17	76617964		2425	-3.315	0.0009162	--+--	0.831615705	2320	-3.415	0.0006379	-----	0.604676518
cg25207366	37	10	130424832		2425	-3.314	0.0009186	+----	0.831615705	2325	-3.414	0.0006399	--+--	0.604676518
cg23485807	37	8	23387192	SLC25A37	2420	3.314	0.0009207	+++++	0.831615705	2327	3.414	0.0006406	+++++	0.604676518
cg05323904	37	16	691677	FAM195A	2425	-3.313	0.0009232	-+--+	0.831615705	2327	-3.414	0.0006406	-----	0.604676518
cg07792738	37	5	148738024	PCYOX1L	2424	-3.313	0.0009245	-----	0.831615705	2327	-3.414	0.0006407	+----	0.604676518
cg16149930	37	5	491321	SLC9A3	2424	3.312	0.0009258	+-+++	0.831615705	2327	3.414	0.0006409	++-++	0.604676518
cg00834755	37	20	61674675		2425	-3.31	0.0009327	-----	0.831615705	2327	3.412	0.0006443	+++++	0.605140362
cg26859593	37	13	112996532		2424	-3.309	0.0009369	----+	0.831615705	2327	-3.411	0.0006478	-----	0.605140362
cg12085044	37	16	66865077	NAE1;NAE1;NAE1	2425	-3.308	0.0009393	-----	0.831615705	2327	-3.41	0.0006494	-----	0.605140362
cg23831574	37	7	33771908		2425	3.307	0.000943	++++-	0.831615705	2324	3.409	0.0006522	+++++	0.605140362
cg16871519	37	6	10415597	TFAP2A;TFAP2A	2424	-3.306	0.0009457	-----	0.831615705	2327	-3.409	0.0006532	--+--	0.605140362
cg00823526	37	1	207976495	MIR29B2;MIR29C	2422	3.306	0.0009463	++++-	0.831615705	2325	3.408	0.0006532	-++++	0.605140362
cg09544338	37	19	15311998	NOTCH3	2425	-3.305	0.0009493	-----	0.831615705	2327	3.408	0.0006539	++++-	0.605140362
cg18607418	37	19	15667338		2422	-3.303	0.0009557	-----	0.831615705	2326	3.408	0.0006548	+++++	0.605140362
cg06939307	37	1	32408132		2425	-3.302	0.0009599	-----	0.831615705	2327	-3.407	0.0006566	-----	0.605140362
cg03929570	37	16	70484978		2425	3.302	0.0009604	++++-	0.831615705	2327	-3.407	0.0006577	--+--	0.605140362
cg03669175	37	19	57375856		2425	3.301	0.0009618	+++++	0.831615705	2327	3.405	0.0006617	+++++	0.605140362
cg09195321	37	6	33385690	CUTA;CUTA;CUTA;CUTA;CUTA;CUTA;CUTA	2423	-3.301	0.0009622	-----	0.831615705	2327	-3.404	0.0006645	----+	0.605140362
cg23046629	37	2	109745841	LOC100287216;SH3RF3	2425	-3.301	0.0009627	----+	0.831615705	2327	3.404	0.0006652	++++-	0.605140362
cg16277741	37	1	5958143	NPHP4	2425	-3.3	0.0009663	--+--	0.831615705	2327	-3.403	0.0006662	--+--	0.605140362
cg26012050	37	20	17292250	PCSK2	2425	3.3	0.0009681	++++-	0.831615705	2327	-3.402	0.000668	-----	0.605140362
cg05428706	37	10	102730130		2425	-3.299	0.0009688	-----	0.831615705	2326	-3.402	0.0006681	----+	0.605140362
cg01101510	37	17	40913055	LOC100190938;RAMP2;LOC100190938	2425	-3.299	0.0009695	-----	0.831615705	2326	-3.402	0.0006682	----+	0.605140362
cg20175449	37	11	118123099	MPZL3	2425	-3.299	0.0009705	-+---	0.831615705	2327	-3.401	0.0006719	-----	0.605140362
cg17956387	37	1	208418015	PLXNA2	2425	-3.299	0.000971	----+	0.831615705	2327	-3.401	0.0006724	-----	0.605140362
cg18942985	37	2	128523110	WDR33;WDR33;WDR33	2417	3.298	0.0009734	++-++	0.831615705	2327	3.4	0.0006739	++-++	0.605140362
cg16533767	37	2	23736552	KLHL29	2425	-3.297	0.0009757	-----	0.831615705	2327	-3.4	0.000675	-----	0.605140362
cg08380957	37	17	58678329	PPM1D	2425	-3.297	0.0009763	-----	0.831615705	2327	-3.399	0.0006772	----+	0.605140362
cg15055187	37	6	30633386	DHX16;DHX16	2425	3.296	0.0009823	++++-	0.831615705	2327	-3.398	0.0006785	--+--	0.605140362
cg16915828	37	11	73371940	PLEKHB1;PLEKHB1;PLEKHB1;PLEKHB1;PLEKHB1	2424	3.295	0.0009837	+++++	0.831615705	2327	-3.396	0.0006829	-----	0.605140362
cg23523648	37	1	65614897	AK3L1;AK3L1;AK3L1	2425	-3.295	0.0009839	----+	0.831615705	2327	-3.396	0.0006845	--+--	0.605140362
cg03434950	37	12	52631505	KRT7	2425	3.295	0.0009848	+++++	0.831615705	2327	3.396	0.000685	+++++	0.605140362
cg23879813	37	11	60970538	PGA3	2425	3.294	0.0009889	+++++	0.831615705	2327	3.395	0.0006853	+++++	0.605140362
cg12045676	37	19	18794818	CRTC1;CRTC1	2425	-3.292	0.0009962	-----	0.831615705	2327	-3.395	0.0006855	-----	0.605140362
cg08888410	37	16	3139991	ZSCAN10	2424	-3.291	0.0009987	--+--	0.831615705	2327	-3.395	0.000687	-----	0.605140362
cg17558772	37	10	1406218	ADARB2	2425	3.289	0.001004	+++-+	0.831615705	2327	-3.395	0.000687	-----	0.605140362
cg22862003	37	21	42797588	MX1;MX1	2425	-3.289	0.001005	--+-+	0.831615705	2327	3.395	0.0006871	+++++	0.605140362
cg13735469	37	8	144810657	FAM83H	2425	3.289	0.001005	+++++	0.831615705	2327	3.394	0.0006895	+++++	0.605953752
cg08893087	37	1	93416982	FAM69A	2425	3.289	0.001007	+-+++	0.831615705	2327	-3.393	0.0006915	--+--	0.606257502
cg06199939	37	6	158364836	SNX9	2424	3.288	0.001009	+++++	0.831615705	2327	-3.392	0.0006928	-----	0.606257502
cg07377907	37	16	69150318	HAS3;HAS3	2425	3.287	0.001014	+++++	0.831615705	2326	3.391	0.0006966	+--++	0.608285832
cg25899532	37	17	29878650		2425	3.285	0.001021	++-+-	0.831615705	2327	-3.39	0.0006998	-----	0.609757834
cg15291243	37	17	35298199	LHX1	2425	-3.284	0.001022	----+	0.831615705	2327	-3.388	0.0007045	-----	0.609757834
cg27588076	37	5	133804405		2425	-3.283	0.001027	--+--	0.831615705	2327	-3.387	0.000707	-----	0.609757834
cg16406078	37	20	825634	FAM110A;FAM110A;FAM110A	2424	-3.283	0.001028	----+	0.831615705	2327	-3.387	0.000707	-----	0.609757834
cg21665744	37	7	39171113	POU6F2;POU6F2	2425	3.282	0.00103	+++++	0.831615705	2327	3.386	0.0007089	++-++	0.609757834
cg10799846	37	6	158406044	SYNJ2	2424	-3.282	0.001031	-----	0.831615705	2327	3.385	0.0007106	+++++	0.609757834
cg11455690	37	11	67034249	ADRBK1	2425	-3.281	0.001034	-----	0.831615705	2327	-3.385	0.0007124	-----	0.609757834
cg11070030	37	12	114232702		2425	-3.281	0.001035	--+--	0.831615705	2327	-3.384	0.0007135	-----	0.609757834
cg25321854	37	18	6916835		2420	3.281	0.001036	++++-	0.831615705	2327	-3.384	0.0007139	-----	0.609757834
cg12246645	37	11	65679594		2425	-3.28	0.001038	--+--	0.831615705	2327	3.384	0.0007146	++-++	0.609757834
cg04837616	37	17	75880542	FLJ45079	2425	-3.279	0.001041	----+	0.831615705	2325	-3.384	0.0007157	----+	0.609757834
cg09169493	37	14	53197449	STYX;STYX	2424	-3.278	0.001045	-+---	0.831615705	2326	3.383	0.0007175	+++++	0.609757834
cg12058875	37	2	145770038		2417	3.277	0.001048	++++-	0.831615705	2324	-3.383	0.0007176	--+--	0.609757834
cg03022368	37	16	83986702	OSGIN1;OSGIN1;OSGIN1	2424	-3.277	0.001049	-----	0.831615705	2327	-3.382	0.0007201	-----	0.61061791
cg08575399	37	20	60719638	PSMA7;SS18L1	2425	-3.277	0.00105	-+---	0.831615705	2327	3.379	0.0007272	++++-	0.611651703
cg10022526	37	11	27744557	BDNF	2422	-3.276	0.001052	-----	0.831615705	2327	3.379	0.0007273	+++++	0.611651703
cg09397359	37	3	48694673	CELSR3	2425	3.276	0.001052	+++++	0.831615705	2327	-3.378	0.0007295	-----	0.611651703
cg26940178	37	1	76082888		2424	-3.276	0.001053	-----	0.831615705	2327	-3.378	0.00073	-----	0.611651703
cg24718773	37	2	138739074	HNMT;HNMT	2424	3.275	0.001057	+++++	0.831615705	2325	-3.377	0.0007328	-----	0.611651703
cg05515488	37	21	43160361	RIPK4	2424	-3.274	0.001059	--+-+	0.831615705	2327	-3.375	0.0007374	-----	0.611651703
cg23032364	37	5	5652453		2425	-3.274	0.001059	+-+--	0.831615705	2327	-3.375	0.0007381	----+	0.611651703
cg27119212	37	7	2044678	MAD1L1;MAD1L1;MAD1L1	2424	-3.274	0.001061	--+-+	0.831615705	2327	-3.375	0.0007384	-----	0.611651703
cg20988775	37	15	25315425	SNORD116-8	2425	-3.273	0.001062	-----	0.831615705	2327	3.375	0.0007385	++-++	0.611651703
cg18599138	37	5	125936533	PHAX	2424	-3.274	0.001062	-+---	0.831615705	2327	-3.375	0.0007386	-----	0.611651703
cg00033666	37	15	96887043		2424	-3.273	0.001063	-----	0.831615705	2327	-3.374	0.000742	--+--	0.611651703
cg23221723	37	8	22963367	TNFRSF10C	2425	3.273	0.001064	+-+++	0.831615705	2327	-3.374	0.0007421	-----	0.611651703
cg16473797	37	20	61755045		2425	-3.271	0.001072	--+--	0.831615705	2327	-3.372	0.0007465	----+	0.611651703
cg22203776	37	3	147112316	ZIC4;ZIC4;ZIC4	2425	-3.271	0.001072	-----	0.831615705	2326	3.372	0.000747	+++++	0.611651703
cg13733615	37	9	132201050		2421	-3.27	0.001076	-----	0.831615705	2327	-3.371	0.0007496	-+---	0.611651703
cg22955140	37	13	44604007	LOC121838	2423	3.27	0.001077	+++++	0.831615705	2326	-3.371	0.00075	+-+--	0.611651703
cg05523911	37	1	152081002	TCHH	2425	-3.267	0.001088	-----	0.831615705	2327	3.37	0.0007522	+++++	0.611651703
cg11831003	37	11	5646029	TRIM6-TRIM34;TRIM34;TRIM34;TRIM34	2418	-3.267	0.001089	-----	0.831615705	2326	-3.37	0.000753	+----	0.611651703
cg02931907	37	8	94753245	RBM12B	2424	-3.266	0.00109	-+--+	0.831615705	2325	-3.369	0.0007551	--+--	0.611651703
cg06829186	37	2	233749749	NGEF;NGEF	2425	-3.265	0.001093	--+--	0.831615705	2326	-3.368	0.0007561	---+-	0.611651703
cg12216435	37	3	128995479	COPG	2425	-3.265	0.001093	--+--	0.831615705	2327	-3.368	0.0007564	-----	0.611651703
cg02224314	37	14	99641151	BCL11B;BCL11B	2425	3.265	0.001096	+++++	0.831615705	2327	-3.368	0.0007573	-----	0.611651703
cg08291886	37	8	66546652	ARMC1	2425	-3.264	0.001097	-----	0.831615705	2324	-3.367	0.0007602	----+	0.611651703
cg04976479	37	4	2964664	GRK4;GRK4;GRK4;NOP14	2423	-3.262	0.001105	-----	0.831615705	2327	-3.365	0.000765	-----	0.611651703
cg24097814	37	12	53320632		2425	-3.261	0.00111	-----	0.831615705	2326	-3.365	0.000765	-+---	0.611651703
cg19825437	37	3	169383292		2425	-3.261	0.001111	--+-+	0.831615705	2327	-3.365	0.0007654	----+	0.611651703
cg12593764	37	15	83332873	AP3B2	2425	-3.261	0.001111	--+--	0.831615705	2326	3.365	0.0007659	++-++	0.611651703
cg12658400	37	1	1974826		2425	-3.26	0.001116	--+--	0.831615705	2327	3.365	0.0007663	-++++	0.611651703
cg15212455	37	7	39170539	POU6F2;POU6F2	2425	3.259	0.001118	+++++	0.831615705	2327	3.365	0.0007663	+-+++	0.611651703
cg17793354	37	2	237487801	CXCR7	2425	-3.259	0.001119	+-+--	0.831615705	2326	-3.364	0.0007669	-----	0.611651703
cg19671717	37	8	110551808	EBAG9;EBAG9	2423	-3.259	0.00112	----+	0.831615705	2327	-3.364	0.0007695	--+--	0.611651703
cg07475394	37	17	79466438		2424	3.258	0.001123	+++++	0.831615705	2327	3.363	0.0007702	+++++	0.611651703
cg14025637	37	8	143208025		2425	-3.257	0.001125	-----	0.831615705	2324	3.363	0.0007705	++++-	0.611651703
cg00553195	37	8	143429318	TSNARE1	2425	3.257	0.001125	++-++	0.831615705	2327	3.362	0.0007738	+++++	0.612062387
cg10504390	37	18	12947632	SEH1L;SEH1L	2422	-3.257	0.001127	-+---	0.831615705	2322	-3.362	0.000774	-----	0.612062387
cg09810313	37	17	17206431	NT5M	2425	-3.256	0.00113	-----	0.831615705	2327	-3.361	0.0007766	-----	0.612884797
cg21116812	37	19	2389729	TMPRSS9	2425	-3.256	0.00113	-----	0.831615705	2327	3.36	0.0007805	+++++	0.612884797
cg16821385	37	11	46467232	AMBRA1	2423	3.256	0.001131	+-+++	0.831615705	2323	-3.36	0.0007807	----+	0.612884797
cg09700054	37	11	8310730		2424	3.256	0.001132	++++-	0.831615705	2327	-3.359	0.0007833	--+--	0.612884797
cg01324548	37	16	1539318	C16orf38	2425	-3.255	0.001133	----+	0.831615705	2327	-3.359	0.0007836	-----	0.612884797
cg13047067	37	6	168063253		2425	-3.255	0.001136	-----	0.831615705	2327	-3.358	0.000784	+----	0.612884797
cg07525682	37	11	63729080		2425	3.254	0.001137	+++++	0.831615705	2327	3.356	0.0007921	+++++	0.616312245
cg13771471	37	10	1505595	ADARB2	2425	-3.254	0.001138	----+	0.831615705	2327	-3.354	0.0007973	----+	0.616312245
cg11122968	37	19	51727295	CD33;CD33	2424	-3.253	0.00114	-----	0.831615705	2327	-3.353	0.0007994	-----	0.616312245
cg08765490	37	12	2985958	FOXM1;FOXM1;C12orf32;C12orf32;FOXM1;C12orf32	2425	-3.252	0.001147	-----	0.831615705	2326	-3.352	0.0008024	-----	0.616312245
cg23839479	37	11	69181986		2425	-3.251	0.001149	-----	0.831615705	2327	-3.352	0.0008027	--+--	0.616312245
cg10894718	37	8	11184217	MTMR9	2419	3.251	0.00115	++++-	0.831615705	2326	3.351	0.0008057	+++++	0.616312245
cg20767936	37	2	190526040	ASNSD1	2424	-3.251	0.00115	----+	0.831615705	2326	-3.35	0.0008075	-----	0.616312245
cg09770154	37	10	111967803	MXI1	2425	-3.251	0.001151	-----	0.831615705	2327	-3.35	0.0008094	-----	0.616312245
cg26127025	37	5	2703138		2425	-3.25	0.001153	-----	0.831615705	2327	-3.35	0.0008095	-----	0.616312245
cg22094750	37	1	1851056	TMEM52	2425	-3.25	0.001154	-----	0.831615705	2320	-3.349	0.00081	-----	0.616312245
cg11585942	37	11	2774756	KCNQ1;KCNQ1	2424	-3.249	0.001157	--+-+	0.831615705	2327	-3.349	0.00081	----+	0.616312245
cg02312706	37	16	87384599	FBXO31;FBXO31	2425	-3.249	0.001158	-+---	0.831615705	2326	-3.349	0.0008124	-----	0.616312245
cg25365014	37	5	2727713		2425	-3.249	0.001159	--+--	0.831615705	2327	-3.347	0.000817	-----	0.616312245
cg09417011	37	1	54842404	SSBP3;SSBP3;SSBP3	2425	3.249	0.00116	+++++	0.831615705	2327	-3.346	0.0008185	-----	0.616312245
cg15106744	37	3	156395883	TIPARP	2423	3.248	0.001161	+++++	0.831615705	2327	3.346	0.0008185	+++++	0.616312245
cg14494808	37	9	123168383	CDK5RAP2;CDK5RAP2	2422	3.247	0.001164	+++++	0.831615705	2327	-3.346	0.0008191	-----	0.616312245
cg23015118	37	1	2232527	SKI	2423	3.247	0.001165	-+-++	0.831615705	2327	-3.345	0.000824	-----	0.616312245
cg13583414	37	8	20109663	LZTS1	2425	-3.247	0.001165	----+	0.831615705	2327	-3.345	0.0008242	+----	0.616312245
cg10251896	37	15	78632684	CRABP1;CRABP1	2424	-3.247	0.001165	-----	0.831615705	2326	3.344	0.000825	+++++	0.616312245
cg16830078	37	17	2303343	MNT	2425	-3.246	0.001169	-----	0.831615705	2323	3.344	0.0008258	++-+-	0.616312245
cg26139606	37	13	44990002		2425	3.246	0.001169	+-+++	0.831615705	2327	3.343	0.0008302	+-+++	0.616312245
cg17671577	37	4	38784881	TLR10;TLR10	2424	-3.246	0.00117	--+--	0.831615705	2325	-3.342	0.000831	-----	0.616312245
cg00098182	37	15	22993172	CYFIP1;CYFIP1	2422	-3.246	0.00117	--+-+	0.831615705	2327	3.342	0.0008326	+++++	0.616312245
cg04299200	37	5	534332		2424	3.246	0.00117	+++++	0.831615705	2325	3.341	0.0008354	+++++	0.616312245
cg10243787	37	22	19419481	HIRA;MRPL40	2425	-3.246	0.001172	-----	0.831615705	2326	-3.34	0.0008375	--+--	0.616312245
cg24750920	37	6	33267354	RGL2;RGL2	2424	-3.246	0.001172	-----	0.831615705	2327	3.34	0.0008383	+++++	0.616312245
cg26350092	37	3	15137425	ZFYVE20	2425	-3.245	0.001174	--+--	0.831615705	2326	-3.339	0.0008399	-----	0.616312245
cg02873541	37	11	111206925		2422	3.245	0.001176	+++++	0.831615705	2327	-3.339	0.0008402	-----	0.616312245
cg12217291	37	19	14530637	DDX39	2424	3.244	0.001177	+++++	0.831615705	2327	-3.339	0.0008415	+---+	0.616312245
cg18257485	37	4	2956627	NOP14	2425	-3.244	0.001178	--+-+	0.831615705	2327	3.339	0.0008417	+++++	0.616312245
cg09895920	37	1	153941186	CREB3L4;SLC39A1	2425	-3.243	0.001182	--+--	0.831615705	2326	3.338	0.0008435	++-++	0.616312245
cg18922629	37	7	141438973	SSBP1;FLJ40852	2425	-3.242	0.001186	-----	0.831615705	2327	-3.338	0.0008439	-----	0.616312245
cg11396313	37	1	9935567	CTNNBIP1;CTNNBIP1	2424	3.242	0.001187	+-+++	0.831615705	1942	-3.338	0.0008447	-?---	0.616312245
cg02861733	37	1	153930593	CRTC2	2425	-3.241	0.001191	--+--	0.831615705	2327	-3.337	0.0008481	-----	0.616312245
cg10754705	37	8	22085381	PHYHIP;PHYHIP	2425	3.241	0.001192	+-+++	0.831615705	2321	-3.336	0.0008492	-----	0.616312245
cg14155397	37	15	66678782	MAP2K1	2424	-3.241	0.001193	-----	0.831615705	2327	-3.334	0.0008545	--+--	0.616312245
cg05555875	37	12	108835700		2425	-3.24	0.001195	-----	0.831615705	2327	3.334	0.000856	+-+++	0.616312245
cg18103548	37	10	102901943		2425	-3.24	0.001196	-+---	0.831615705	2327	-3.333	0.0008594	--+-+	0.616312245
cg00462007	37	4	582634		2425	3.239	0.001198	+++++	0.831615705	2325	-3.331	0.0008642	-----	0.616312245
cg13703576	37	11	69632335	FGF3	2424	3.239	0.001198	+++++	0.831615705	2327	-3.331	0.0008653	-----	0.616312245
cg03585720	37	1	235048762		2425	3.239	0.001199	+++++	0.831615705	2325	-3.331	0.0008666	----+	0.616312245
cg16177830	37	16	12059019	TNFRSF17;TNFRSF17	2425	3.239	0.0012	++++-	0.831615705	2326	-3.331	0.0008666	-----	0.616312245
cg19890059	37	12	115948398		2425	-3.239	0.0012	--+--	0.831615705	2327	-3.33	0.0008674	-----	0.616312245
cg06766536	37	7	134930779	STRA8	2425	-3.237	0.001207	-----	0.831615705	2327	3.33	0.0008684	+++++	0.616312245
cg07310849	37	2	130512158		2425	-3.237	0.001207	-----	0.831615705	2324	-3.328	0.0008739	-----	0.616312245
cg05464016	37	11	64537377	SF1;SF1;SF1	2425	3.236	0.00121	+++++	0.831615705	2327	-3.328	0.0008746	-+---	0.616312245
cg21800196	37	3	48673931	CELSR3;SLC26A6;SLC26A6;SLC26A6	2425	-3.236	0.001211	----+	0.831615705	2327	-3.327	0.0008773	-----	0.616312245
cg12198334	37	11	70692032	SHANK2	2424	-3.236	0.001213	-----	0.831615705	2327	-3.326	0.00088	--+--	0.616312245
cg02255098	37	19	45317924	BCAM;BCAM	2425	-3.235	0.001216	-----	0.831615705	2326	3.326	0.00088	++-++	0.616312245
cg08101174	37	10	104196541		2425	-3.234	0.001221	-----	0.831615705	2327	-3.326	0.0008808	----+	0.616312245
cg25360518	37	12	4554623	FGF6	2425	-3.234	0.001222	--+--	0.831615705	2327	-3.325	0.0008826	-----	0.616312245
cg01828530	37	1	36105569	PSMB2	2420	3.232	0.001228	+++++	0.831615705	2327	-3.325	0.0008828	-----	0.616312245
cg27007717	37	12	94251091		2425	3.232	0.001229	+-+++	0.831615705	2327	-3.325	0.0008835	----+	0.616312245
cg22549984	37	10	395367	DIP2C	2425	-3.23	0.001236	--+-+	0.831615705	2327	-3.325	0.0008851	-----	0.616312245
cg14930396	37	2	24299176	SF3B14;SF3B14	2422	-3.23	0.001237	-----	0.831615705	2325	-3.325	0.0008854	--+--	0.616312245
cg22341310	37	19	48048583	ZNF541	2425	3.23	0.001238	+++++	0.831615705	2327	-3.325	0.0008856	-----	0.616312245
cg02990869	37	4	165304842	1-Mar	2425	-3.229	0.00124	--+-+	0.831615705	2327	3.324	0.0008868	+++++	0.616312245
cg05302802	37	3	135615534		2420	3.229	0.001241	+++++	0.831615705	2327	-3.324	0.0008869	-----	0.616312245
cg01436362	37	1	229479015	C1orf96	2425	-3.229	0.001243	-----	0.831615705	2327	-3.323	0.0008896	----+	0.616312245
cg15413702	37	11	34124180		2422	3.229	0.001243	++++-	0.831615705	2326	-3.322	0.0008922	--+--	0.616312245
cg25565908	37	19	33166207	ANKRD27;RGS9BP	2424	-3.228	0.001245	----+	0.831615705	2326	-3.322	0.0008932	--+--	0.616312245
cg27568550	37	10	127461233	MMP21	2425	-3.228	0.001246	-----	0.831615705	2327	3.322	0.0008933	+++++	0.616312245
cg05767272	37	16	84906615	CRISPLD2	2425	-3.228	0.001247	-----	0.831615705	2327	3.322	0.0008945	+++++	0.616312245
cg00259886	37	1	161279762	MPZ	2425	-3.228	0.001248	-----	0.831615705	2327	-3.322	0.0008951	-----	0.616312245
cg03421353	37	5	141735977		2424	-3.228	0.001248	-----	0.831615705	2327	3.321	0.0008963	+-++-	0.616312245
cg06631944	37	7	158365160	PTPRN2;PTPRN2;PTPRN2	2425	-3.227	0.001249	-----	0.831615705	2327	-3.321	0.000897	--+--	0.616312245
cg00769775	37	12	125412987		2425	3.227	0.001249	++++-	0.831615705	2326	-3.32	0.0008999	----+	0.616312245
cg14691963	37	3	149322659	WWTR1;WWTR1;WWTR1	2424	-3.227	0.00125	-----	0.831615705	2326	3.32	0.0009003	+++++	0.616312245
cg16532497	37	4	44448931	KCTD8	2425	-3.227	0.001253	----+	0.831615705	2327	3.319	0.000904	++-++	0.616312245
cg21644077	37	3	139012477		2425	-3.226	0.001255	--+--	0.831615705	2327	3.319	0.0009041	+++++	0.616312245
cg01267373	37	18	77410094		2425	-3.225	0.001262	--+--	0.831615705	2327	-3.318	0.0009057	-----	0.616312245
cg06417478	37	19	12876846	HOOK2;HOOK2	2425	3.224	0.001263	++-++	0.831615705	2327	-3.318	0.0009062	-----	0.616312245
cg10050397	37	11	111386269	C11orf88;C11orf88	2424	3.224	0.001266	+++++	0.831615705	2327	3.318	0.0009062	++-++	0.616312245
cg05707623	37	12	122985044	ZCCHC8	2425	-3.222	0.001272	-----	0.831615705	2327	3.318	0.0009074	++++-	0.616312245
cg02307161	37	20	16710695	SNRPB2;SNRPB2;SNRPB2;SNRPB2	2423	-3.222	0.001274	-----	0.831615705	2327	-3.318	0.0009074	--+--	0.616312245
cg25567805	37	6	112572766	LAMA4;LAMA4;LAMA4	2425	3.221	0.001279	+-+++	0.831615705	2327	-3.317	0.0009099	-----	0.616312245
cg22734480	37	19	17414346	ABHD8	2424	-3.221	0.001279	----+	0.831615705	2327	-3.315	0.0009164	--+--	0.616312245
cg12877462	37	4	100484858	RG9MTD2;MTTP;RG9MTD2;RG9MTD2	2422	-3.221	0.001279	-----	0.831615705	2327	-3.314	0.0009193	-----	0.616312245
cg11531787	37	1	61548783	NFIA;NFIA;NFIA;NFIA	2423	-3.22	0.00128	-----	0.831615705	2327	-3.314	0.0009207	-----	0.616312245
cg14911395	37	3	50311213	SEMA3B;SEMA3B	2425	3.22	0.00128	+++++	0.831615705	2325	-3.313	0.0009218	+----	0.616312245
cg16455798	37	16	85083652	KIAA0513	2425	-3.22	0.001281	-+--+	0.831615705	2327	3.313	0.0009219	++-++	0.616312245
cg01704739	37	3	149103190		2423	3.218	0.001289	+++++	0.831615705	2318	3.313	0.0009219	+++++	0.616312245
cg18867902	37	14	21098805		2424	-3.218	0.001291	-----	0.831615705	2326	3.313	0.0009229	+++++	0.616312245
cg07467765	37	17	78098129		2425	-3.217	0.001294	--+--	0.831615705	2327	-3.313	0.0009237	--+--	0.616312245
cg25041735	37	7	148700287	PDIA4	2425	-3.217	0.001295	--+--	0.831615705	2327	3.312	0.0009264	+--++	0.616312245
cg26335620	37	19	48215149	EHD2	2424	3.216	0.001298	+++++	0.831615705	2327	-3.312	0.000927	-----	0.616312245
cg08494905	37	6	37663982	MDGA1	2425	-3.216	0.0013	----+	0.831615705	2327	-3.312	0.0009273	-----	0.616312245
cg06144018	37	11	391923		2425	-3.216	0.001301	-----	0.831615705	2327	-3.311	0.0009294	----+	0.616312245
cg02910952	37	12	132569714	EP400NL	2424	-3.216	0.001301	-+---	0.831615705	2327	-3.311	0.0009311	-+---	0.616312245
cg00447646	37	19	54496299	CACNG6;CACNG6;CACNG6	2425	3.216	0.001302	++++-	0.831615705	2327	-3.31	0.0009321	-----	0.616312245
cg14971418	37	10	133806912		2423	3.215	0.001305	+++++	0.831615705	2327	-3.31	0.0009325	-----	0.616312245
cg01442481	37	20	32580856	RALY;RALY	2422	-3.214	0.001309	--+--	0.831615705	2326	-3.31	0.000933	-----	0.616312245
cg10413475	37	8	119558921	SAMD12;SAMD12	2420	3.213	0.001312	+++++	0.831615705	2326	3.31	0.0009336	+++++	0.616312245
cg14652549	37	2	181846182	UBE2E3;UBE2E3	2424	-3.213	0.001312	-----	0.831615705	2326	3.31	0.0009344	+++++	0.616312245
cg21453656	37	3	179502686	USP13	2421	3.213	0.001313	++++-	0.831615705	2327	3.309	0.0009359	+++++	0.616312245
cg26620021	37	19	40788926	MIR641;AKT2	2425	-3.212	0.001317	-----	0.831615705	2326	3.309	0.0009363	+++++	0.616312245
cg23491236	37	17	262232	C17orf97	2424	-3.212	0.001317	--+--	0.831615705	2327	3.309	0.0009365	+++++	0.616312245
cg14239366	37	6	14661635		2424	-3.211	0.001321	-----	0.831615705	2327	3.309	0.0009375	+-+++	0.616312245
cg14657458	37	10	134469026	INPP5A	2425	-3.211	0.001321	-----	0.831615705	2327	-3.308	0.00094	--+--	0.616312245
cg05008139	37	10	106527124	SORCS3	2425	-3.211	0.001323	-----	0.831615705	2327	3.307	0.0009416	+++++	0.616312245
cg01218720	37	17	40322138	KCNH4	2424	-3.211	0.001324	-----	0.831615705	2327	3.307	0.0009426	++++-	0.616312245
cg14182841	37	11	72296138	PDE2A;PDE2A;PDE2A;PDE2A	2425	-3.209	0.001331	----+	0.831615705	2326	-3.306	0.0009472	-----	0.616312245
cg23043389	37	19	10174041	C3P1	2425	-3.209	0.001332	----+	0.831615705	2326	-3.306	0.0009472	--+--	0.616312245
cg09834729	37	11	35099055		2418	3.209	0.001334	+++++	0.831615705	2326	-3.305	0.0009494	-----	0.616312245
cg23031196	37	12	46664096	SLC38A1;SLC38A1	2425	-3.209	0.001334	--+--	0.831615705	2327	-3.304	0.0009531	-----	0.616312245
cg23223330	37	8	29630611		2425	-3.208	0.001335	-----	0.831615705	2325	-3.304	0.0009545	----+	0.616312245
cg16397021	37	15	25953388	ATP10A	2424	-3.208	0.001337	-----	0.831615705	2326	3.303	0.0009564	+++++	0.616312245
cg27173374	37	14	52413159	GNG2	2425	3.207	0.001343	+++++	0.831615705	2327	3.303	0.0009565	+++++	0.616312245
cg03850957	37	20	16713359	SNRPB2;SNRPB2	2425	3.206	0.001346	+++++	0.831615705	2327	-3.302	0.00096	-----	0.616312245
cg07288587	37	15	64648415	CSNK1G1;CSNK1G1	2425	-3.205	0.001349	-----	0.831615705	2327	-3.301	0.0009629	--+--	0.616312245
cg05218283	37	7	131012399	MKLN1;MKLN1	2425	-3.205	0.001351	-----	0.831615705	2326	-3.301	0.000963	-----	0.616312245
cg25468488	37	2	219268015	CTDSP1;CTDSP1	2425	3.204	0.001354	+++++	0.831615705	2327	3.301	0.0009632	++++-	0.616312245
cg23402429	37	2	28789613	PLB1;PLB1	2424	-3.204	0.001356	-----	0.831615705	2326	-3.301	0.0009635	-----	0.616312245
cg03818193	37	17	55623656	MSI2;MSI2	2425	3.204	0.001356	+++++	0.831615705	2327	-3.301	0.0009642	--+--	0.616312245
cg21191710	37	11	66512979	C11orf80	2425	3.204	0.001357	++++-	0.831615705	2325	-3.301	0.0009645	--+--	0.616312245
cg08160462	37	1	32238731		2425	3.202	0.001365	+++++	0.831615705	2326	3.3	0.0009653	+++++	0.616312245
cg08795861	37	17	38211681	MED24;MED24	2423	3.202	0.001365	+++++	0.831615705	2327	3.3	0.0009675	+-++-	0.616312245
cg22262549	37	1	145610689	POLR3C;RNF115	2425	-3.202	0.001366	----+	0.831615705	2326	-3.299	0.0009698	-----	0.616312245
cg16474118	37	2	12760191		2425	-3.201	0.00137	----+	0.831615705	2326	-3.299	0.000971	--+--	0.616312245
cg09575442	37	1	223888431	CAPN2	2425	-3.201	0.001371	--+--	0.831615705	2327	-3.298	0.0009737	-----	0.616312245
cg00674304	37	2	25391700	POMC;POMC	2425	-3.2	0.001372	-----	0.831615705	2327	-3.298	0.0009742	-----	0.616312245
cg05361750	37	17	76506650	DNAH17	2421	-3.2	0.001372	+----	0.831615705	2326	-3.297	0.0009768	-----	0.616312245
cg23548487	37	19	58790298	ZNF8	2425	-3.2	0.001373	-----	0.831615705	2327	-3.297	0.0009781	-----	0.616312245
cg23684204	37	15	91497937	RCCD1;RCCD1	2422	-3.2	0.001374	---+-	0.831615705	2327	-3.297	0.0009783	-----	0.616312245
cg23205775	37	6	26199576	HIST1H2AD;HIST1H2BF;HIST1H3D	2424	-3.2	0.001375	-+---	0.831615705	2326	3.297	0.0009785	++++-	0.616312245
cg10187707	37	20	49626842	KCNG1	2425	3.2	0.001376	+++++	0.831615705	2320	-3.297	0.0009789	----+	0.616312245
cg04202002	37	2	127643360		2425	3.198	0.001382	+++++	0.831615705	2327	-3.296	0.0009795	-----	0.616312245
cg03752018	37	22	21922638	UBE2L3;UBE2L3;UBE2L3	2425	-3.198	0.001383	-----	0.831615705	2326	3.296	0.0009806	+--++	0.616312245
cg04737131	37	7	27142708	HOXA2	2425	-3.197	0.001389	-----	0.831615705	2327	-3.294	0.0009878	--+--	0.617557394
cg03031932	37	16	81547138	CMIP;CMIP	2425	-3.197	0.001389	-----	0.831615705	2327	-3.294	0.0009879	----+	0.617557394
cg12590608	37	7	158785262		2425	3.197	0.00139	+++-+	0.831615705	2327	3.294	0.0009881	+++++	0.617557394
cg18189893	37	1	150981356	FAM63A;PRUNE;FAM63A	2424	-3.197	0.00139	-----	0.831615705	2327	3.294	0.0009886	+-+++	0.617557394
cg15773794	37	2	172957583		2425	-3.196	0.001392	-----	0.831615705	2327	-3.293	0.0009927	-+---	0.618485691
cg17342132	37	5	142780254	NR3C1;NR3C1;NR3C1;NR3C1;NR3C1;NR3C1;NR3C1	2425	-3.196	0.001394	-----	0.831615705	2327	-3.292	0.0009931	+----	0.618485691
cg22628694	37	19	58663362	ZNF329	2419	3.196	0.001395	+++++	0.831615705	2327	3.291	0.0009995	++++-	0.620580575
cg03289072	37	17	60757756	MRC2	2425	-3.196	0.001396	-----	0.831615705	2327	-3.29	0.001	-----	0.620580575
cg25584862	37	11	69706901		2425	-3.195	0.001397	-----	0.831615705	2327	-3.29	0.001001	-+---	0.620580575
cg22737001	37	1	25257029	RUNX3;RUNX3	2425	-3.195	0.001398	----+	0.831615705	2327	-3.289	0.001004	-----	0.621501632
cg07118243	37	12	94853994	CCDC41;CCDC41;LOC144486	2424	-3.194	0.001401	-----	0.831615705	2326	3.288	0.001009	++-++	0.622081679
cg19596050	37	7	42446248		2425	-3.194	0.001404	-----	0.831615705	2326	-3.288	0.001011	-----	0.622081679
cg06908401	37	14	21167897	RNASE4;RNASE4	2425	-3.194	0.001404	-----	0.831615705	2327	3.288	0.001011	+++++	0.622081679
cg04630448	37	7	23373488	IGF2BP3	2416	3.193	0.001406	+++++	0.831615705	2327	3.288	0.001011	+++++	0.622081679
cg03117819	37	17	48610072	EPN3;EPN3	2425	-3.193	0.001409	-----	0.831615705	2327	3.287	0.001014	+++++	0.622613127
cg04700861	37	10	13865934	FRMD4A	2425	-3.193	0.00141	----+	0.831615705	2327	3.286	0.001015	+++++	0.622613127
cg08887902	37	7	77428575	PHTF2;PHTF2;TMEM60	2425	3.191	0.001416	+++++	0.831615705	2327	-3.286	0.001017	-----	0.622613127
cg25683810	37	2	204547817		2194	3.191	0.00142	+-++?	0.831615705	2327	-3.286	0.001018	-----	0.622613127
cg14770293	37	10	29011292		2425	-3.191	0.00142	-----	0.831615705	2326	-3.285	0.00102	--+--	0.622613127
cg12646385	37	5	173846180		2422	-3.19	0.001423	-----	0.831615705	2327	3.284	0.001022	++-++	0.622613127
cg07950244	37	1	201448731		2424	-3.19	0.001423	--+--	0.831615705	2326	-3.284	0.001024	+-+--	0.622613127
cg16986921	37	10	95753828	PLCE1;PLCE1	2425	-3.19	0.001424	-----	0.831615705	2327	3.284	0.001024	+++++	0.622613127
cg22442090	37	7	150434077	GIMAP5	2425	-3.19	0.001424	-----	0.831615705	2326	-3.283	0.001027	--+--	0.622800142
cg19969778	37	11	124543980	SIAE;SPA17	2425	-3.189	0.001429	-----	0.831615705	2325	-3.283	0.001028	----+	0.622800142
cg16045497	37	4	120015469		2421	3.188	0.001433	++++-	0.831615705	2327	-3.282	0.001031	-----	0.622800142
cg22934035	37	6	31549480	LTB;LTB	2424	-3.188	0.001435	-----	0.831615705	2327	-3.281	0.001034	--+--	0.622800142
cg17163839	37	11	4115579	RRM1	2423	-3.188	0.001435	-----	0.831615705	2327	-3.281	0.001035	--+--	0.622800142
cg08623515	37	6	170565117	LOC154449	2424	3.187	0.001436	+++++	0.831615705	2327	-3.281	0.001035	--+--	0.622800142
cg24932686	37	7	27224954	HOXA11;HOXA11AS	2425	-3.187	0.001437	-----	0.831615705	2326	-3.28	0.001037	--+-+	0.622800142
cg04188862	37	15	88801474		2425	-3.187	0.001439	--+-+	0.831615705	2327	-3.28	0.001038	--+--	0.622800142
cg12355794	37	3	38319757	SLC22A13	2424	-3.185	0.001445	----+	0.831615705	2141	-3.28	0.001038	--?--	0.622800142
cg05991902	37	2	9385082	ASAP2;ASAP2	2425	-3.185	0.001446	-----	0.831615705	2327	3.279	0.001041	+++++	0.622800142
cg18193817	37	3	46606299	LRRC2;LRRC2	2425	3.185	0.001448	+++++	0.831615705	2327	-3.279	0.001041	-----	0.622800142
cg13494368	37	11	82612683	PRCP;C11orf82;PRCP	2424	-3.185	0.001449	-+---	0.831615705	2327	3.278	0.001045	+++++	0.623924062
cg14184786	37	14	94547643	IFI27L1;IFI27L1;IFI27L1;DDX24;IFI27L1	2425	-3.184	0.001451	-+---	0.831615705	2327	3.278	0.001046	+++++	0.623924062
cg24105744	37	5	138993362	UBE2D2;UBE2D2	2416	3.184	0.001453	+++++	0.831615705	2327	-3.277	0.001049	-----	0.623924062
cg13829625	37	19	16989699	SIN3B	2229	-3.184	0.001453	--?--	0.831615705	2327	-3.277	0.00105	--+--	0.623924062
cg25933195	37	19	12833556	TNPO2;TNPO2;TNPO2	2425	3.184	0.001455	++-++	0.831615705	2327	-3.277	0.001051	-----	0.623924062
cg00138325	37	6	42111924	C6orf132	2424	-3.183	0.001456	--+--	0.831615705	2326	-3.276	0.001052	-----	0.623924062
cg17910470	37	17	76795278	USP36	2425	-3.183	0.001457	----+	0.831615705	2141	-3.275	0.001056	--?-+	0.625001779
cg20259552	37	12	107384681		2423	-3.183	0.001458	--+--	0.831615705	2327	-3.275	0.001057	----+	0.625001779
cg10418162	37	16	54316270		2425	-3.182	0.001461	----+	0.831615705	2327	-3.274	0.001059	----+	0.625001779
cg10674293	37	13	34252418		2422	-3.182	0.001462	--+--	0.831615705	2327	-3.274	0.001061	--+--	0.625001779
cg22526705	37	1	2335890	RER1	2424	3.182	0.001463	+++++	0.831615705	2327	-3.273	0.001064	-----	0.625001779
cg10197546	37	8	28347928	FBXO16	2424	-3.181	0.001467	-----	0.831615705	2325	3.272	0.001066	++-++	0.625001779
cg11343811	37	12	132656966		2425	3.181	0.001469	+++++	0.831615705	2327	-3.272	0.001066	-----	0.625001779
cg00674024	37	14	102829918	TECPR2;CINP	2424	-3.181	0.00147	-----	0.831615705	2327	-3.272	0.001066	-----	0.625001779
cg10442572	37	16	4675384	MGRN1;MGRN1;MGRN1;MGRN1	2425	3.18	0.001471	+++++	0.831615705	2327	-3.272	0.001069	-----	0.625559689
cg06206881	37	12	5620842		2421	-3.18	0.001471	-----	0.831615705	2325	-3.271	0.00107	-----	0.625559689
cg25118606	37	2	74124453	ACTG2	2425	-3.18	0.001471	----+	0.831615705	2324	-3.27	0.001077	--+--	0.627554912
cg14088574	37	6	33234976	VPS52	2425	-3.18	0.001473	-----	0.831615705	2327	3.269	0.001078	+++++	0.627554912
cg25292882	37	15	39431467		2419	3.179	0.001476	++++-	0.831615705	2327	-3.269	0.001078	-+---	0.627554912
cg26349606	37	1	201857840	SHISA4;SHISA4;SHISA4	2425	-3.179	0.001476	-+---	0.831615705	2327	-3.269	0.001081	-----	0.628409992
cg10449329	37	12	131320160	STX2;STX2	2424	3.179	0.001476	+++++	0.831615705	2327	3.268	0.001085	+++++	0.629843154
cg04741094	37	3	197209034		2425	3.179	0.001477	+++++	0.831615705	2327	-3.267	0.001088	--+--	0.630381898
cg22611980	37	3	177063402		2425	-3.179	0.001478	-----	0.831615705	2327	-3.266	0.001089	-----	0.630381898
cg06741336	37	14	101696494		2425	-3.179	0.00148	-----	0.831615705	2327	3.265	0.001094	+++++	0.632072081
cg15844871	37	2	20068384		2425	-3.178	0.001482	-----	0.831615705	2326	3.265	0.001095	+++++	0.632072081
cg07665575	37	11	36593893	RAG1	2421	3.177	0.001489	+++++	0.831615705	2327	-3.264	0.0011	-----	0.634066459
cg25357706	37	3	123123576	ADCY5	2425	-3.177	0.001489	--+-+	0.831615705	2325	-3.263	0.001103	--+--	0.634276068
cg27315170	37	6	31830937	NEU1	2422	-3.177	0.00149	-----	0.831615705	2326	-3.263	0.001104	----+	0.634276068
cg00678050	37	4	184838207	STOX2	2425	-3.176	0.001492	----+	0.831615705	2327	3.262	0.001105	+++++	0.634276068
cg22871233	37	11	124790365	HEPN1;HEPN1;HEPACAM	2425	-3.176	0.001492	-----	0.831615705	2326	-3.262	0.001107	----+	0.634536615
cg10510775	37	6	34954867	ANKS1A	2425	3.176	0.001492	+++++	0.831615705	2327	3.261	0.001111	+++++	0.634690053
cg09611656	37	7	156755775	NOM1	2424	3.176	0.001493	+++++	0.831615705	2326	-3.26	0.001114	-----	0.634690053
cg02611812	37	6	30955412	MUC21	2425	-3.175	0.001497	-----	0.831615705	2327	-3.26	0.001115	-----	0.634690053
cg24516766	37	11	119039400	NLRX1;NLRX1	2425	-3.175	0.001498	----+	0.831615705	2325	-3.26	0.001115	-----	0.634690053
cg13456812	37	6	167369504	RNASET2	2425	-3.175	0.001499	----+	0.831615705	2327	3.26	0.001115	++++-	0.634690053
cg01712059	37	11	121593469		2423	-3.175	0.0015	-----	0.831615705	2327	-3.259	0.001119	-----	0.636084742
cg05225967	37	11	45742303		2423	3.175	0.0015	++++-	0.831615705	2327	-3.258	0.001122	-----	0.636595082
cg17807824	37	1	204464275		2425	-3.174	0.001505	-+---	0.831615705	2327	-3.258	0.001123	-----	0.636595082
cg10335333	37	1	17035338	ESPNP	2425	-3.174	0.001506	-----	0.831615705	2327	-3.257	0.001125	-----	0.636849196
cg21045502	37	6	37620936	MDGA1	2421	3.173	0.001507	+++++	0.831615705	2327	3.255	0.001133	+-+++	0.640043606
cg16834726	37	12	57937408	DCTN2	2424	3.173	0.00151	+-+++	0.831615705	2325	3.255	0.001136	+++++	0.640043606
cg18625486	37	12	19600128	AEBP2;AEBP2	2424	3.172	0.001515	++++-	0.831615705	2327	-3.254	0.001137	-----	0.640043606
cg22747076	37	12	54447873	HOXC4;HOXC4	2425	-3.172	0.001516	-----	0.831615705	2327	-3.254	0.001138	-----	0.640043606
cg26885578	37	19	1605420	UQCR;UQCR	2425	-3.171	0.00152	----+	0.831615705	2326	-3.253	0.00114	----+	0.640043606
cg00957480	37	17	10728755	PIRT	2425	-3.17	0.001523	--+--	0.831615705	2327	-3.253	0.00114	--+--	0.640043606
cg05778494	37	1	155165346		2425	-3.17	0.001525	-+--+	0.831615705	2327	3.253	0.001142	+++++	0.640290579
cg03704645	37	2	88367503	SMYD1	2422	3.17	0.001526	+++++	0.831615705	2322	-3.253	0.001144	-----	0.640362155
cg09684856	37	2	218578423	DIRC3	2425	-3.169	0.001528	-----	0.831615705	2327	3.252	0.001146	+++++	0.640362155
cg07586008	37	19	49636535	PPFIA3	2425	3.169	0.001529	+++++	0.831615705	2327	-3.25	0.001152	-----	0.640362155
cg02434314	37	17	26577760		2425	-3.168	0.001536	-+---	0.831615705	2327	-3.25	0.001154	-----	0.640362155
cg01308968	37	4	58061859		2425	3.167	0.001539	+++++	0.831615705	2327	-3.25	0.001155	-----	0.640362155
cg06250135	37	8	26481822	DPYSL2	2425	-3.167	0.001539	--+--	0.831615705	2324	-3.249	0.001156	--+--	0.640362155
cg09217644	37	2	71942013		2425	-3.167	0.00154	-----	0.831615705	2327	3.248	0.001162	+-+++	0.640362155
cg04180046	37	7	45002736	MYO1G	2425	3.166	0.001545	+-+++	0.831615705	2326	-3.247	0.001165	-----	0.640362155
cg14940048	37	7	4858267	RADIL	2425	-3.166	0.001547	--+--	0.831615705	2327	3.247	0.001165	+++++	0.640362155
cg16900910	37	15	72789182	ARIH1	2422	3.165	0.001549	++-++	0.831615705	2327	3.247	0.001166	++-++	0.640362155
cg24625388	37	10	21463858	NEBL	2425	3.165	0.001551	++++-	0.831615705	2327	-3.247	0.001167	-----	0.640362155
cg05656855	37	6	28876300	TRIM27	2424	3.165	0.001553	++++-	0.831615705	2327	3.247	0.001168	+++++	0.640362155
cg21147709	37	1	12004662	PLOD1	2425	-3.163	0.00156	--+--	0.831615705	2327	3.246	0.001169	+++++	0.640362155
cg00562180	37	16	89638519		2424	-3.163	0.00156	-----	0.831615705	2327	3.246	0.00117	+++++	0.640362155
cg21623748	37	12	54378787	HOXC10	2422	-3.163	0.00156	-----	0.831615705	2326	-3.246	0.001172	-----	0.640362155
cg14572111	37	11	61348901	SYT7	2425	-3.163	0.001561	-----	0.831615705	2327	-3.245	0.001173	--+--	0.640362155
cg04169369	37	16	4053199	ADCY9	2425	-3.163	0.001563	--+--	0.831615705	2327	-3.245	0.001176	-----	0.640362155
cg11665713	37	1	110030686	ATXN7L2	2423	-3.162	0.001566	--+--	0.831615705	2325	-3.244	0.001177	-----	0.640362155
cg01476842	37	7	1422820		2425	-3.162	0.001567	----+	0.831615705	2325	-3.244	0.001177	-----	0.640362155
cg04279801	37	17	19314319	RNF112	2425	3.161	0.001573	++-++	0.831615705	2327	-3.244	0.001177	----+	0.640362155
cg11759378	37	3	109035469	DPPA2	2425	-3.16	0.001577	--+--	0.831615705	2327	-3.244	0.001178	--+--	0.640362155
cg01373705	37	2	9696302	ADAM17	2425	-3.16	0.001578	-----	0.831615705	2327	-3.244	0.001179	-+---	0.640362155
cg15558061	37	6	58399793		2425	-3.16	0.001579	-----	0.831615705	2327	-3.243	0.001182	-----	0.640362155
cg04568155	37	16	14724289	PARN;PARN	2425	-3.159	0.001585	-----	0.831615705	2327	-3.243	0.001182	-----	0.640362155
cg16362123	37	14	96559908	C14orf132	2424	3.159	0.001586	++++-	0.831615705	2324	3.242	0.001185	++-++	0.640362155
cg04636876	37	20	4702381	PRND	2425	-3.159	0.001586	----+	0.831615705	2326	-3.242	0.001187	-+---	0.640362155
cg18004235	37	2	19808330		2425	-3.158	0.001588	-----	0.831615705	2327	-3.242	0.001188	-----	0.640362155
cg17985944	37	17	21909018	FLJ36000	2425	-3.158	0.00159	--+--	0.831615705	2326	-3.24	0.001196	-----	0.640362155
cg03673965	37	6	108497734	NR2E1	2425	-3.157	0.001591	-----	0.831615705	2326	-3.24	0.001197	----+	0.640362155
cg15209987	37	11	64949042	CAPN1	2424	-3.157	0.001592	----+	0.831615705	2326	-3.239	0.0012	-----	0.640362155
cg09961571	37	19	39421871	MRPS12;MRPS12;SARS2;MRPS12;MRPS12;SARS2	2425	-3.157	0.001594	--+--	0.831615705	2327	-3.239	0.001201	-----	0.640362155
cg22389279	37	8	63160622	NKAIN3	2425	-3.157	0.001595	-+---	0.831615705	2327	-3.238	0.001202	+----	0.640362155
cg10175334	37	8	27449755		2425	3.156	0.001599	+++++	0.831615705	2327	-3.238	0.001202	----+	0.640362155
cg07051796	37	16	72982538	ZFHX3;ZFHX3	2425	-3.156	0.001601	-----	0.831615705	2325	3.238	0.001203	++++-	0.640362155
cg01660035	37	19	7968837	MAP2K7	2425	-3.156	0.001601	-----	0.831615705	2327	3.238	0.001204	+++++	0.640362155
cg09679227	37	4	144435546	SMARCA5	2425	-3.156	0.001602	-+---	0.831615705	2327	-3.238	0.001204	--+--	0.640362155
cg03803789	37	11	111854003	DIXDC1;DIXDC1	2425	3.155	0.001604	+++++	0.831615705	2327	-3.238	0.001205	-----	0.640362155
cg02096497	37	9	130503869	SH2D3C;SH2D3C;SH2D3C;SH2D3C;SH2D3C;SH2D3C	2424	-3.154	0.001612	----+	0.831615705	2327	-3.238	0.001205	-----	0.640362155
cg17441724	37	20	271417	C20orf96	2425	-3.153	0.001613	-----	0.831615705	2327	-3.237	0.001207	-----	0.640362155
cg11033938	37	6	26602400		2425	-3.153	0.001618	--+--	0.831615705	2327	-3.235	0.001217	----+	0.640362155
cg00652908	37	16	46878164		2425	3.152	0.001621	+++++	0.831615705	2321	-3.235	0.001217	-----	0.640362155
cg00386408	37	5	135364970	TGFBI	2425	-3.151	0.001627	-----	0.831615705	2326	-3.234	0.001221	-----	0.640362155
cg00822187	37	8	26291560		2425	-3.151	0.001628	--+--	0.831615705	2327	-3.234	0.001223	-----	0.640362155
cg10252462	37	9	34458891	C9orf25;DNAI1;DNAI1	2424	-3.151	0.00163	-----	0.831615705	2326	-3.233	0.001227	-----	0.640362155
cg24581200	37	11	384176		2423	-3.151	0.00163	--+--	0.831615705	2327	-3.233	0.001227	-----	0.640362155
cg02519879	37	3	122286677	DTX3L	2425	-3.15	0.001632	-----	0.831615705	2327	3.232	0.001229	+++++	0.640362155
cg01813965	37	16	57729104	CCDC135	2229	3.15	0.001633	++?++	0.831615705	2327	3.232	0.00123	+++++	0.640362155
cg11315081	37	13	22651243		2425	3.15	0.001634	+++++	0.831615705	2326	3.231	0.001233	+++++	0.640362155
cg19690404	37	7	129933646	CPA4;CPA4	2424	3.15	0.001634	++-++	0.831615705	2327	-3.231	0.001233	-----	0.640362155
cg16258062	37	2	234384148		2423	3.149	0.00164	+++++	0.831615705	2327	3.231	0.001234	+++++	0.640362155
cg13329217	37	11	63975481	FERMT3;FERMT3	2425	-3.148	0.001645	-----	0.831615705	2327	-3.231	0.001235	----+	0.640362155
cg10746622	37	19	696946	PRSSL1	2425	3.148	0.001645	+-+++	0.831615705	2325	3.231	0.001236	++-++	0.640362155
cg24998197	37	8	60197574		2425	-3.148	0.001646	-----	0.831615705	2327	-3.23	0.001237	-----	0.640362155
cg18268547	37	17	79615552	TSPAN10	2424	3.148	0.001647	+++++	0.831615705	2327	-3.23	0.001237	--+--	0.640362155
cg08537367	37	16	87469199	ZCCHC14	2425	-3.146	0.001655	-----	0.831615705	2327	3.23	0.001239	++-++	0.640362155
cg19149031	37	6	160784044	SLC22A3	2424	3.145	0.001658	+++++	0.831615705	2327	-3.228	0.001245	---++	0.640362155
cg18557149	37	7	56515666	LOC650226	2425	3.145	0.001661	+++++	0.831615705	2326	3.228	0.001246	+-+++	0.640362155
cg03948415	37	12	54718738	COPZ1	2424	-3.145	0.001662	-+--+	0.831615705	2327	-3.228	0.001248	-----	0.640362155
cg22172057	37	10	1405937	ADARB2	2425	3.144	0.001664	++++-	0.831615705	2327	-3.228	0.001249	-----	0.640362155
cg14408465	37	14	48143434	MDGA2	2425	-3.144	0.001665	-+---	0.831615705	2327	-3.227	0.00125	----+	0.640362155
cg13830730	37	19	36208498	MLL4	2425	-3.144	0.001668	-----	0.831615705	2327	3.227	0.00125	+++++	0.640362155
cg04503457	37	17	41445688		2424	-3.144	0.001669	-----	0.831615705	2327	3.227	0.001251	+++++	0.640362155
cg25104107	37	1	152731590	KPRP	2425	-3.143	0.00167	-----	0.831615705	2327	-3.227	0.001252	--+--	0.640362155
cg22121495	37	17	71420061	SDK2	2425	-3.143	0.001671	-----	0.831615705	2327	-3.225	0.001259	-+---	0.640362155
cg15345206	37	10	23463706		2425	-3.143	0.001672	-----	0.831615705	2327	3.225	0.00126	+++++	0.640362155
cg09093342	37	17	38990746	TMEM99	2424	-3.142	0.001678	+----	0.831615705	2327	-3.225	0.001261	--+--	0.640362155
cg00420879	37	22	42086546	C22orf46;C22orf46	2425	-3.142	0.001678	--+--	0.831615705	2327	-3.224	0.001264	--+--	0.640362155
cg13883672	37	12	55247863	MUCL1	2425	-3.142	0.001679	-+---	0.831615705	2326	-3.224	0.001266	-----	0.640362155
cg09766547	37	7	30465150	NOD1	2229	-3.141	0.001683	--?-+	0.831615705	2326	-3.223	0.00127	--++-	0.640362155
cg24795932	37	19	45422541	APOC1	2425	3.141	0.001684	++-++	0.831615705	2326	-3.222	0.001273	----+	0.640362155
cg20974077	37	6	150311482		2425	-3.141	0.001684	-----	0.831615705	2327	-3.222	0.001273	-----	0.640362155
cg23490638	37	6	28557467		2425	-3.14	0.001688	-----	0.831615705	2327	3.221	0.001276	+++++	0.640362155
cg23415712	37	8	117778786	UTP23;UTP23	2425	-3.14	0.001688	-----	0.831615705	2326	-3.221	0.001277	-----	0.640362155
cg08747557	37	11	102583226	MMP8	2424	-3.14	0.001689	-----	0.831615705	2325	-3.221	0.001277	--+--	0.640362155
cg10728451	37	10	131653136	EBF3	2425	-3.14	0.001692	-----	0.831615705	2326	-3.22	0.00128	-----	0.640362155
cg11467639	37	1	16494499		2424	-3.138	0.001698	-----	0.831615705	2326	-3.221	0.00128	-+--+	0.640362155
cg05258214	37	6	31939584	DOM3Z;STK19;STK19;STK19	2425	-3.138	0.001704	-----	0.831615705	2327	3.22	0.001281	+++++	0.640362155
cg01093296	37	14	105613102	JAG2;JAG2	2425	3.137	0.001707	+++++	0.831615705	2326	-3.22	0.001281	-----	0.640362155
cg19262972	37	18	77672524	PQLC1;PQLC1;PQLC1	2425	-3.137	0.001708	-+---	0.831615705	2327	-3.22	0.001281	-----	0.640362155
cg19843891	37	8	48675647		2425	3.137	0.001709	+++++	0.831615705	2327	-3.22	0.001282	-----	0.640362155
cg14259716	37	8	145623015	CPSF1	2424	3.136	0.001712	+-+++	0.831615705	2327	-3.219	0.001284	--+-+	0.640362155
cg02389323	37	16	88786976	FAM38A	2424	-3.135	0.001716	----+	0.831615705	2327	-3.219	0.001287	-----	0.640362155
cg09334074	37	14	102359031	PPP2R5C;PPP2R5C;PPP2R5C;PPP2R5C;PPP2R5C	2422	3.135	0.001716	++++-	0.831615705	2327	-3.219	0.001287	-----	0.640362155
cg19951269	37	11	94783903		2425	-3.135	0.001718	--+--	0.831615705	2326	-3.219	0.001287	-----	0.640362155
cg14489594	37	8	38323844	FGFR1;FGFR1;FGFR1;FGFR1;FGFR1;FGFR1;FGFR1	2425	-3.135	0.001721	-----	0.831615705	2326	3.218	0.001289	+++++	0.640362155
cg04738309	37	5	111093624	C5orf13;C5orf13;C5orf13;C5orf13;C5orf13;C5orf13;C5orf13;C5orf13;C5orf13;C5orf13	2422	-3.135	0.001721	----+	0.831615705	2326	-3.218	0.001289	-----	0.640362155
cg11807529	37	1	17958884	ARHGEF10L;ARHGEF10L	2425	-3.134	0.001722	--+-+	0.831615705	2327	-3.218	0.001291	--+--	0.640362155
cg15508262	37	3	47327681	KLHL18	2424	-3.134	0.001724	-----	0.831615705	2326	3.218	0.001292	+++++	0.640362155
cg23213217	37	1	224370155	DEGS1;DEGS1	2425	3.133	0.001728	++++-	0.831615705	2327	-3.217	0.001293	-----	0.640362155
cg06908458	37	12	51818350	SLC4A8;SLC4A8	2425	-3.133	0.001729	-----	0.831615705	2327	-3.217	0.001293	-----	0.640362155
cg09410045	37	3	150997688	MED12L;P2RY14	2425	3.133	0.00173	++-++	0.831615705	2141	-3.218	0.001293	+-?--	0.640362155
cg25506195	37	11	66445385	RBM4B	2425	-3.133	0.001731	-+---	0.831615705	2327	3.217	0.001295	+++++	0.640362155
cg25471740	37	1	64067694	PGM1	2425	-3.133	0.001731	--+-+	0.831615705	2327	3.217	0.001297	+++++	0.640362155
cg21108215	37	1	183791720	RGL1	2425	-3.133	0.001732	--+--	0.831615705	2327	3.216	0.001298	+++++	0.640362155
cg15482422	37	16	66956240	RRAD;RRAD	2425	3.133	0.001733	+++++	0.831615705	2326	-3.216	0.001298	-----	0.640362155
cg06779553	37	8	60020513	TOX	2425	3.132	0.001734	+++++	0.831615705	2327	-3.216	0.001301	-----	0.640362155
cg06632154	37	14	69445295	ACTN1;ACTN1;ACTN1	2425	-3.132	0.001737	-----	0.831615705	2324	-3.216	0.001301	-----	0.640362155
cg24392548	37	3	46854173		2425	-3.132	0.001737	-----	0.831615705	2327	-3.216	0.001302	-----	0.640362155
cg17872861	37	15	22936259	CYFIP1	2424	3.132	0.001738	+++++	0.831615705	2327	-3.215	0.001303	-----	0.640362155
cg23454038	37	5	72742787	FOXD1;FOXD1	2422	-3.132	0.001738	-----	0.831615705	2325	-3.215	0.001304	-----	0.640362155
cg03058232	37	1	180923340		2425	3.131	0.001739	+++++	0.831615705	2327	3.215	0.001305	+-+++	0.640362155
cg12564567	37	11	116371188		2425	3.131	0.001742	+++++	0.831615705	2327	-3.215	0.001305	-----	0.640362155
cg15165399	37	11	66035629	RAB1B	2424	-3.131	0.001744	-----	0.831615705	2327	-3.215	0.001306	--+--	0.640362155
cg11613890	37	9	103173638		2425	3.131	0.001745	+++++	0.831615705	2141	-3.214	0.001308	--?--	0.640362155
cg18187148	37	1	34090853	CSMD2	2424	-3.13	0.001746	----+	0.831615705	2327	-3.214	0.001309	--+-+	0.640362155
cg26092367	37	6	145431290		2424	-3.13	0.001746	--+--	0.831615705	2327	-3.214	0.00131	-----	0.640362155
cg24205048	37	19	52133837	SIGLEC5	2229	3.13	0.001746	+-?++	0.831615705	2326	-3.213	0.001313	-----	0.640362155
cg26395813	37	6	2698037	MYLK4	2425	-3.13	0.001749	+-+--	0.831615705	2141	3.213	0.001314	++?++	0.640362155
cg17759736	37	4	139847670		2421	3.13	0.001749	+++++	0.831615705	2326	-3.212	0.001317	----+	0.640362155
cg08557246	37	4	8081417	ABLIM2;ABLIM2;ABLIM2;ABLIM2;ABLIM2;ABLIM2;ABLIM2	2425	-3.129	0.001752	-----	0.831615705	2323	-3.212	0.001317	-----	0.640362155
cg24214867	37	12	568931	B4GALNT3	2424	-3.129	0.001752	-+--+	0.831615705	2327	-3.212	0.001317	-----	0.640362155
cg02984430	37	2	10219586	CYS1	2425	-3.129	0.001753	-----	0.831615705	2327	3.212	0.001318	+++++	0.640362155
cg18431856	37	4	37245254	KIAA1239	2425	-3.129	0.001753	-----	0.831615705	2327	3.212	0.00132	+++++	0.640362155
cg06864789	37	6	139012992		2425	3.129	0.001755	++-++	0.831615705	2327	3.212	0.00132	++++-	0.640362155
cg18141973	37	1	205490207	CDK18;CDK18;CDK18	2425	-3.129	0.001756	-----	0.831615705	2327	3.211	0.001325	+++++	0.640646129
cg25213539	37	17	79981084	STRA13;LRRC45	2425	-3.128	0.001758	-+---	0.831615705	2326	-3.209	0.001331	-----	0.640646129
cg26722544	37	5	179393917	RNF130	2425	3.127	0.001766	++++-	0.831615705	2326	-3.209	0.001332	-----	0.640646129
cg12682367	37	13	24523698		2425	-3.126	0.00177	--+-+	0.831615705	2326	-3.209	0.001333	--+--	0.640646129
cg14735844	37	5	108084676	FER	2425	-3.126	0.001771	-----	0.831615705	2326	3.208	0.001334	+++++	0.640646129
cg24873171	37	15	43501932	EPB42;EPB42	2424	3.126	0.001772	+-+++	0.831615705	2327	-3.209	0.001334	-----	0.640646129
cg05063374	37	17	38953512	KRT28	2425	3.126	0.001773	+++++	0.831615705	2327	-3.208	0.001334	-----	0.640646129
cg05404117	37	14	53261413		2425	-3.124	0.001782	+----	0.831615705	2327	-3.208	0.001336	-+---	0.640646129
cg07632488	37	3	128046323	EEFSEC	2425	-3.124	0.001783	+-+--	0.831615705	2327	-3.208	0.001338	--+--	0.640646129
cg05204104	37	2	235403141	ARL4C;ARL4C	2425	3.124	0.001783	+++++	0.831615705	2326	-3.208	0.001339	-----	0.640646129
cg11940526	37	10	80311367		2424	-3.124	0.001784	-----	0.831615705	2327	3.207	0.001339	+-+++	0.640646129
cg11833660	37	12	109181397	SSH1	2424	3.124	0.001785	+++++	0.831615705	2326	-3.207	0.001342	-+---	0.640646129
cg12182497	37	8	42128690	IKBKB	2425	-3.124	0.001785	-----	0.831615705	2327	-3.207	0.001343	-----	0.640646129
cg22066108	37	4	3534761	LRPAP1	2425	-3.123	0.001787	----+	0.831615705	2327	-3.207	0.001343	-----	0.640646129
cg23484234	37	11	66188433	NPAS4	2425	-3.123	0.00179	-----	0.831615705	2327	3.206	0.001344	++++-	0.640646129
cg22221575	37	3	195965369	PCYT1A	2425	3.123	0.001793	+++++	0.831615705	2327	-3.206	0.001347	-----	0.641331275
cg20264543	37	3	128787213		2425	3.123	0.001793	+++++	0.831615705	2327	-3.205	0.001352	----+	0.642965966
cg19423622	37	7	158362729	PTPRN2;PTPRN2;PTPRN2	2425	3.122	0.001795	+++++	0.831615705	2326	3.204	0.001356	++++-	0.643377207
cg15925478	37	1	94081080	BCAR3	2425	-3.122	0.001799	+---+	0.831615705	2327	3.204	0.001356	++-++	0.643377207
cg07479709	37	17	38711505	CCR7	2425	-3.122	0.001799	--+--	0.831615705	2327	-3.203	0.00136	--+--	0.644259924
cg08765940	37	11	133789708	IGSF9B	2425	3.12	0.001805	+++++	0.831615705	2327	3.203	0.001361	+++++	0.644259924
cg22024760	37	1	40942625	ZNF642	2425	-3.12	0.001806	-----	0.831615705	2327	3.201	0.00137	+++++	0.64493617
cg00876272	37	14	103265614	TRAF3;TRAF3;TRAF3	2424	3.12	0.001806	+++++	0.831615705	2326	3.201	0.00137	-++++	0.64493617
cg14241609	37	11	128781826	KCNJ5	2424	-3.12	0.001808	+---+	0.831615705	2327	-3.201	0.00137	-----	0.64493617
cg21466821	37	19	40896173	HIPK4	2425	3.119	0.001812	++++-	0.831615705	2325	-3.2	0.001373	--+--	0.64493617
cg13165472	37	2	69240195	ANTXR1;ANTXR1;ANTXR1	2424	-3.119	0.001812	-+---	0.831615705	2326	3.2	0.001376	+++-+	0.64493617
cg16197188	37	10	84559420	NRG3;NRG3;NRG3	2425	-3.119	0.001813	-----	0.831615705	2324	3.199	0.00138	++++-	0.64493617
cg19529709	37	22	25160075	TOP1P2;PIWIL3	2425	3.119	0.001815	+-+++	0.831615705	2324	3.199	0.001381	++++-	0.64493617
cg12600337	37	5	32585221	SUB1	2422	3.118	0.001822	++++-	0.831615705	2327	-3.198	0.001382	+-+--	0.64493617
cg01931883	37	1	201561164		2423	-3.118	0.001822	--+--	0.831615705	2327	3.198	0.001385	+++++	0.64493617
cg00907739	37	17	26641806		2425	3.117	0.001825	+++++	0.831615705	2326	-3.197	0.00139	-----	0.64493617
cg16562959	37	6	166419479		2424	-3.117	0.001829	-+---	0.831615705	2325	-3.197	0.001391	--+--	0.64493617
cg24807054	37	6	99873402	SFRS18;SFRS18	2424	-3.116	0.001831	----+	0.831615705	2326	-3.196	0.001392	----+	0.64493617
cg19808483	37	19	56011528	SSC5D	2425	3.116	0.001831	+++++	0.831615705	2326	-3.196	0.001392	-----	0.64493617
cg00054301	37	16	67237548	ELMO3;MIR328	2425	3.116	0.001831	+++++	0.831615705	2327	3.196	0.001395	+++++	0.64493617
cg22141111	37	13	25746007	FAM123A;FAM123A	2425	-3.116	0.001835	-----	0.831615705	2326	-3.196	0.001396	-----	0.64493617
cg02865447	37	6	90062469	UBE2J1;UBE2J1	2425	-3.115	0.001838	-----	0.831615705	2327	-3.195	0.001401	--+--	0.64493617
cg11207081	37	8	145000968	PLEC1;PLEC1;PLEC1;PLEC1;PLEC1;PLEC1;PLEC1;PLEC1	2422	-3.115	0.001842	--+--	0.831615705	2327	3.194	0.001402	++++-	0.64493617
cg03198116	37	1	55270945	C1orf177;C1orf177	2423	-3.114	0.001848	--+--	0.831615705	2327	3.194	0.001402	+++++	0.64493617
cg16865047	37	13	112172305		2425	-3.113	0.00185	-----	0.831615705	2325	-3.194	0.001404	--+--	0.64493617
cg27450167	37	2	135272843	TMEM163	2421	3.113	0.001854	+++++	0.831615705	2324	3.194	0.001405	+++++	0.64493617
cg18424470	37	7	46172276		2425	3.113	0.001854	+++++	0.831615705	2141	-3.193	0.001406	--?--	0.64493617
cg15210526	37	1	167733310	MPZL1;MPZL1;MPZL1	2229	3.113	0.001855	++?++	0.831615705	2326	-3.192	0.001411	--+-+	0.64493617
cg04413301	37	14	75726161		2425	-3.112	0.001858	-----	0.831615705	2327	-3.192	0.001412	-+---	0.64493617
cg14744050	37	19	2280748	C19orf35	2425	3.111	0.001863	+++++	0.831615705	2327	-3.192	0.001413	-----	0.64493617
cg11689700	37	1	94983186	ABCD3	2417	3.111	0.001867	++++-	0.831615705	2327	-3.192	0.001414	-----	0.64493617
cg27226153	37	2	121953958		2425	-3.111	0.001867	--+--	0.831615705	2327	-3.192	0.001414	-----	0.64493617
cg04123685	37	22	36897340	FOXRED2;FOXRED2	2425	-3.11	0.001869	--+--	0.831615705	2327	3.191	0.001417	+++++	0.64493617
cg10094651	37	7	45961778	IGFBP3;IGFBP3	2425	3.11	0.00187	++++-	0.831615705	2327	-3.191	0.001417	-----	0.64493617
cg19082920	37	1	202830751	LOC148709	2425	-3.109	0.001876	-----	0.831615705	2326	3.19	0.001421	++++-	0.64493617
cg01079872	37	1	3302477	PRDM16;PRDM16	2424	3.109	0.001878	+-+++	0.831615705	2327	-3.19	0.001422	-----	0.64493617
cg01919768	37	7	100239764	TFR2	2425	-3.109	0.00188	-----	0.831615705	2323	3.19	0.001422	-++++	0.64493617
cg00508158	37	1	48189514		2424	-3.109	0.00188	--+--	0.831615705	2326	3.19	0.001423	+++++	0.64493617
cg21150625	37	17	38257074	NR1D1	2425	-3.108	0.001883	-+---	0.831615705	2326	-3.189	0.001425	----+	0.64493617
cg10705951	37	16	29985294	TAOK2;TAOK2;TAOK2;TAOK2	2425	-3.108	0.001885	--+--	0.831615705	2326	3.189	0.001426	+++++	0.64493617
cg11833861	37	17	31255635	TMEM98;TMEM98	2422	3.107	0.001889	+++++	0.831615705	2326	-3.189	0.001426	----+	0.64493617
cg25835179	37	11	67418291	ACY3	2425	-3.106	0.001896	--+--	0.831615705	2327	3.189	0.001427	+++++	0.64493617
cg21166092	37	5	1763818		2425	-3.106	0.001897	----+	0.831615705	2326	-3.189	0.001427	-----	0.64493617
cg13937986	37	9	132019367		2425	-3.106	0.001899	+-+--	0.831615705	2327	-3.188	0.00143	-----	0.64493617
cg10055580	37	17	46707781		2424	3.105	0.0019	+++++	0.831615705	2326	3.188	0.001432	+++++	0.64493617
cg03386524	37	20	33590313	TRPC4AP;TRPC4AP	2425	3.105	0.001904	+++++	0.831615705	2327	-3.188	0.001432	-----	0.64493617
cg07259811	37	12	6936467	GPR162;LEPREL2;GPR162	2425	-3.105	0.001906	-----	0.831615705	2327	3.187	0.001438	+++++	0.64493617
cg01046104	37	19	58095588	ZIK1	2425	-3.104	0.001907	-+---	0.831615705	2327	-3.187	0.001438	-----	0.64493617
cg27343216	37	2	44588835	PREPL;PREPL;C2orf34;PREPL;PREPL;PREPL;PREPL;PREPL	2422	-3.104	0.001908	-+---	0.831615705	2325	-3.187	0.00144	-----	0.64493617
cg14438325	37	9	124023910		2424	3.103	0.001917	+-+++	0.831615705	2327	3.186	0.001442	+++++	0.64493617
cg06391548	37	19	14247141	ASF1B	2425	-3.103	0.001918	-+---	0.831615705	2326	3.186	0.001442	++-++	0.64493617
cg08417595	37	19	3811002	ZFR2	2425	-3.101	0.001926	--+--	0.831615705	2327	3.186	0.001442	++++-	0.64493617
cg16398957	37	14	102499812	DYNC1H1	2423	-3.101	0.001926	--+--	0.831615705	2327	-3.186	0.001442	+----	0.64493617
cg13105522	37	17	80790085	TBCD;ZNF750	2424	3.101	0.001926	+++++	0.831615705	2327	-3.186	0.001443	--+--	0.64493617
cg04542415	37	20	50808759	ZFP64;ZFP64;ZFP64;ZFP64	2425	-3.101	0.001928	-----	0.831615705	2327	3.186	0.001444	+++++	0.64493617
cg05407489	37	10	73139576		2425	-3.101	0.001932	--+--	0.831615705	2327	3.185	0.001445	+++++	0.64493617
cg18267943	37	1	166808266	POGK	2424	-3.1	0.001933	-+---	0.831615705	2326	-3.185	0.001446	-----	0.64493617
cg03988957	37	20	1718648		2421	3.1	0.001936	+++++	0.831615705	2324	3.185	0.001447	+++++	0.64493617
cg06353655	37	10	132954294	TCERG1L	2425	-3.1	0.001936	-----	0.831615705	2326	3.185	0.001447	++-++	0.64493617
cg11372934	37	4	1195318	LOC100130872;LOC100130872-SPON2	2425	3.099	0.001939	+++++	0.831615705	2327	-3.185	0.001448	-----	0.64493617
cg17052466	37	11	2423382	TSSC4	2425	-3.099	0.001941	-----	0.831615705	2326	-3.185	0.00145	---+-	0.64493617
cg26014796	37	6	30043597	RNF39;RNF39;RNF39;RNF39	2424	-3.099	0.001945	-----	0.831615705	2327	-3.184	0.001451	----+	0.64493617
cg19536664	37	17	6899085	ALOX12	2425	3.099	0.001945	++++-	0.831615705	2327	3.184	0.001452	+++++	0.64493617
cg07223180	37	13	20989142	CRYL1	2425	3.098	0.001946	+++++	0.831615705	2325	-3.183	0.001458	--+--	0.645492789
cg04298953	37	7	27208887		2425	-3.098	0.00195	----+	0.831615705	2327	-3.183	0.001458	+----	0.645492789
cg03223189	37	1	61539356		2423	3.098	0.001951	+++++	0.831615705	2327	-3.182	0.001462	--+--	0.645492789
cg16584696	37	10	134875826		2424	-3.098	0.001951	+-+--	0.831615705	2327	-3.182	0.001463	-+---	0.645492789
cg02695698	37	15	34631364	SLC12A6;SLC12A6;SLC12A6	2425	3.097	0.001952	++++-	0.831615705	2327	-3.182	0.001465	-----	0.645492789
cg00336164	37	2	219906404	CCDC108;CCDC108	2425	-3.096	0.00196	-----	0.831615705	2327	-3.181	0.001466	-+---	0.645492789
cg16284168	37	7	99698217	MCM7;AP4M1;MCM7;MCM7	2425	-3.096	0.001964	----+	0.831615705	2327	-3.181	0.001468	--+--	0.645492789
cg08078514	37	17	73017135	ICT1	2425	-3.095	0.001966	--+--	0.831615705	2327	-3.181	0.001469	-----	0.645492789
cg10610477	37	2	60712421	BCL11A;BCL11A;BCL11A	2229	3.095	0.001967	++?++	0.831615705	2326	3.181	0.001469	++-++	0.645492789
cg04282029	37	1	149890655	SV2A	2424	3.095	0.00197	+++++	0.831615705	2324	-3.18	0.001472	----+	0.645492789
cg18795383	37	19	1822386	REXO1	2425	-3.094	0.001974	--+--	0.831615705	2327	3.179	0.001475	+-+++	0.645492789
cg19933664	37	5	96038381	CAST;CAST;CAST;CAST;CAST;CAST;CAST;CAST;CAST;CAST	2424	-3.094	0.001975	----+	0.831615705	2327	3.179	0.001477	+++++	0.645492789
cg10809282	37	2	9437253	ASAP2;ASAP2	2425	3.092	0.001991	+++++	0.831615705	2325	-3.179	0.001479	-----	0.645492789
cg13758221	37	17	37245400	PLXDC1	2424	-3.091	0.001992	+-+--	0.831615705	2326	3.179	0.00148	+++++	0.645492789
cg14028829	37	20	62422127	ZBTB46	2424	-3.091	0.001994	--++-	0.831615705	2327	3.178	0.001481	+-+++	0.645492789
cg25475171	37	15	91643132	SV2B;SV2B	2425	-3.091	0.001994	-+---	0.831615705	2327	-3.178	0.001483	-----	0.645492789
cg25670839	37	19	52531956	ZNF614	2425	-3.091	0.001995	-----	0.831615705	2327	-3.178	0.001484	--+--	0.645492789
cg00152708	37	1	1104316	MIR429	2423	-3.091	0.001997	-----	0.831615705	2327	3.178	0.001484	++-++	0.645492789
cg11208039	37	11	19138753	ZDHHC13;ZDHHC13;ZDHHC13;ZDHHC13	2421	-3.091	0.001997	-+---	0.831615705	2327	-3.178	0.001484	----+	0.645492789
cg14994247	37	5	1407005	SLC6A3	2425	-3.09	0.001998	----+	0.831615705	2327	-3.177	0.001488	--+--	0.645492789
cg04099767	37	13	113529660	ATP11A;ATP11A	2424	-3.09	0.002002	----+	0.831615705	2327	-3.177	0.001488	-----	0.645492789
cg22331294	37	3	45698299	LIMD1	2425	3.09	0.002003	+-+++	0.831615705	2327	-3.177	0.001489	-----	0.645492789
cg27163936	37	6	4774309	CDYL	2425	-3.09	0.002004	--+--	0.831615705	2327	-3.177	0.00149	-----	0.645492789
cg25103103	37	2	27373412	TCF23	2424	-3.09	0.002005	--+-+	0.831615705	2327	-3.176	0.001491	----+	0.645492789
cg05213387	37	11	69962358	ANO1;ANO1	2424	-3.089	0.002007	--+--	0.831615705	2327	-3.176	0.001494	-----	0.646110017
cg26315457	37	2	48759821		2422	3.089	0.002009	++++-	0.831615705	2327	3.175	0.001497	++++-	0.646725945
cg14213394	37	8	38508585		2425	3.089	0.00201	+++++	0.831615705	2327	3.175	0.001499	+++++	0.646909018
cg01274715	37	10	92618033	HTR7;HTR7;HTR7	2423	-3.088	0.002014	-----	0.831615705	2327	-3.174	0.001505	-----	0.648816134
cg26536593	37	1	247242539	ZNF670	2425	3.087	0.002019	+++++	0.831615705	2327	-3.172	0.001513	-----	0.650913951
cg19640303	37	1	37271960	GRIK3	2425	-3.087	0.002022	-----	0.831615705	2326	-3.172	0.001516	-----	0.650913951
cg03011928	37	16	83023240	CDH13	2425	-3.087	0.002023	-----	0.831615705	2327	-3.171	0.001518	-----	0.650913951
cg17732521	37	11	3863047	RHOG	2425	-3.085	0.002035	-----	0.831615705	2327	-3.171	0.001518	-----	0.650913951
cg19802378	37	10	73810444		2425	-3.085	0.002036	-----	0.831615705	2327	3.17	0.001522	+++++	0.650913951
cg04588562	37	17	46756094		2425	-3.085	0.002038	-----	0.831615705	2327	-3.17	0.001523	-----	0.650913951
cg04867652	37	17	75178514	SEC14L1;SEC14L1;SEC14L1;SEC14L1	2425	3.084	0.002041	++++-	0.831615705	2327	-3.17	0.001524	-----	0.650913951
cg24092000	37	17	80839375	TBCD	2423	-3.084	0.002042	-----	0.831615705	2326	-3.17	0.001526	+----	0.650913951
cg23204396	37	6	31548107		2425	-3.084	0.002043	-----	0.831615705	2327	3.17	0.001526	+++++	0.650913951
cg22267597	37	17	8534187	MYH10	2425	3.084	0.002043	+++++	0.831615705	2327	-3.169	0.001528	--+-+	0.650913951
cg00912772	37	12	95594566	FGD6	2425	-3.084	0.002045	----+	0.831615705	2327	-3.169	0.001528	-----	0.650913951
cg22577252	37	3	114012316	TIGIT	2425	3.083	0.002051	++-++	0.831615705	2327	3.169	0.001532	+-+++	0.650913951
cg14209920	37	19	13137642	NFIX	2425	3.083	0.002051	+++++	0.831615705	2327	3.168	0.001533	+++++	0.650913951
cg03838680	37	3	46887195		2424	-3.083	0.002053	-----	0.831615705	2327	-3.168	0.001534	--+-+	0.650913951
cg26639906	37	17	48680554	CACNA1G;CACNA1G;CACNA1G;CACNA1G;CACNA1G;CACNA1G;CACNA1G;CACNA1G;CACNA1G;CACNA1G;CACNA1G;CACNA1G;CACNA1G;CACNA1G;CACNA1G	2425	-3.082	0.002054	--+--	0.831615705	2326	3.168	0.001534	+-+++	0.650913951
cg11743349	37	4	21950864	KCNIP4	2425	-3.082	0.002056	----+	0.831615705	2327	-3.167	0.001539	--++-	0.650913951
cg26780998	37	6	46703251	PLA2G7;PLA2G7	2425	-3.081	0.002064	-----	0.831615705	2327	3.167	0.00154	+++++	0.650913951
cg02505956	37	7	157348266	PTPRN2;PTPRN2;PTPRN2	2425	-3.081	0.002066	-----	0.831615705	2326	3.167	0.00154	+++++	0.650913951
cg18581929	37	7	150145527		2424	-3.08	0.00207	-----	0.831615705	2325	-3.167	0.00154	--+--	0.650913951
cg06156847	37	2	113672199	IL1F7;IL1F7;IL1F7;IL1F7;IL1F7	2425	-3.08	0.002071	-----	0.831615705	2326	-3.166	0.001545	-----	0.651190097
cg27268184	37	1	75139581	C1orf173	2425	-3.08	0.002072	-----	0.831615705	2327	-3.166	0.001545	+----	0.651190097
cg23916104	37	11	7110083	RBMXL2	2425	3.079	0.002077	++-++	0.831615705	2323	-3.166	0.001546	-----	0.651190097
cg11272200	37	2	198317968	COQ10B	2425	-3.079	0.002078	-----	0.831615705	2327	-3.166	0.001547	-----	0.651190097
cg14928452	37	3	37814797	ITGA9	2424	-3.078	0.002081	--+--	0.831615705	1942	-3.165	0.001551	-?--+	0.651957435
cg26412221	37	10	43422185		2420	3.078	0.002084	+++++	0.831615705	2141	-3.165	0.001552	--?--	0.651957435
cg18154642	37	2	3391955	TTC15	2425	3.077	0.002088	+-+++	0.831615705	2327	-3.163	0.00156	-----	0.654019778
cg27337209	37	18	55887763	NEDD4L;NEDD4L;NEDD4L;NEDD4L;NEDD4L;NEDD4L;NEDD4L;NEDD4L;NEDD4L	2425	-3.077	0.002089	----+	0.831615705	2327	-3.163	0.001563	-+---	0.654019778
cg01845764	37	11	127112911		2425	3.077	0.002093	++++-	0.831615705	2327	-3.162	0.001568	-----	0.654019778
cg02136628	37	17	41476456	ARL4D;ARL4D	2425	-3.076	0.002095	-----	0.831615705	2324	-3.161	0.001571	--+--	0.654019778
cg01577083	37	16	5486268		2425	-3.076	0.002096	-----	0.831615705	2327	-3.161	0.001573	-----	0.654019778
cg14709449	37	11	8187428	RIC3;RIC3	2425	3.076	0.002096	++-++	0.831615705	2326	-3.16	0.001575	+---+	0.654019778
cg25694156	37	15	69745050	RPLP1;RPLP1	2425	-3.076	0.002097	-----	0.831615705	2327	-3.16	0.001577	-----	0.654019778
cg00569101	37	8	103138381	NCALD	2419	3.076	0.0021	++++-	0.831615705	2327	3.16	0.001577	++-++	0.654019778
cg25278175	37	2	51065673	NRXN1;NRXN1	2422	-3.076	0.002101	-----	0.831615705	2327	-3.16	0.001577	-----	0.654019778
cg26598152	37	16	69760928	NQO1;NQO1;NQO1	2424	-3.076	0.002101	-----	0.831615705	2327	3.16	0.001577	+++++	0.654019778
cg04755074	37	22	50683559	TUBGCP6	2423	-3.075	0.002103	-----	0.831615705	2327	3.16	0.00158	+++++	0.654019778
cg09296957	37	11	67418310	ACY3	2425	-3.075	0.002103	--+--	0.831615705	2327	-3.159	0.001583	--+--	0.654019778
cg18138167	37	10	71396718		2425	3.074	0.002113	+-+++	0.831615705	2326	3.159	0.001583	+++++	0.654019778
cg11647719	37	20	61542561	DIDO1;DIDO1;DIDO1;DIDO1	2425	-3.074	0.002114	-+---	0.831615705	2327	-3.159	0.001583	-----	0.654019778
cg00950718	37	1	159859904	CCDC19	2425	3.074	0.002115	+++++	0.831615705	2327	3.159	0.001584	+++++	0.654019778
cg05661273	37	7	89874187	C7orf63;C7orf63	2421	-3.073	0.002116	-----	0.831615705	2327	-3.159	0.001584	-----	0.654019778
cg12700788	37	17	72348160	KIF19	2422	3.073	0.002118	++++-	0.831615705	2326	-3.159	0.001584	--+--	0.654019778
cg07041748	37	16	30023780	DOC2A	2425	3.073	0.00212	++-++	0.831615705	2327	-3.158	0.001591	--+--	0.656002983
cg04777769	37	6	170544352		2425	3.073	0.00212	+-+++	0.831615705	2327	-3.157	0.001592	----+	0.656002983
cg13761780	37	17	46048385	CDK5RAP3	2425	-3.073	0.00212	----+	0.831615705	2327	-3.155	0.001602	----+	0.659211948
cg18440474	37	2	175869653	CHN1;CHN1;CHN1	2424	-3.072	0.002128	-+---	0.831615705	2327	3.155	0.001603	+++++	0.659211948
cg09558281	37	4	27102927		2425	-3.072	0.002129	----+	0.831615705	2327	-3.155	0.001605	-----	0.659373726
cg25706281	37	1	46860511	FAAH	2425	3.072	0.00213	+--++	0.831615705	2322	-3.155	0.001607	-----	0.65953518
cg01800061	37	19	54197391	MIR519B;MIR526B	2424	-3.071	0.002135	----+	0.831615705	2327	3.154	0.001609	+++++	0.659696311
cg06044463	37	2	238601261	LRRFIP1;LRRFIP1;LRRFIP1;LRRFIP1;LRRFIP1	2425	-3.071	0.002135	-+---	0.831615705	2326	-3.153	0.001616	-----	0.661404117
cg25907965	37	17	19881916	AKAP10	2425	3.071	0.002136	+++++	0.831615705	2327	3.153	0.001617	+--++	0.661404117
cg06488256	37	13	112725903	SOX1;SOX1	2425	3.071	0.002136	++++-	0.831615705	2141	-3.153	0.001618	--?--	0.661404117
cg17159093	37	2	201171255	SPATS2L;SPATS2L;SPATS2L;SPATS2L;SPATS2L;SPATS2L	2425	-3.071	0.002137	-----	0.831615705	2327	-3.152	0.00162	---+-	0.661562747
cg00355514	37	13	24914782		2424	3.069	0.002144	+++++	0.831615705	2327	-3.151	0.001627	-----	0.663509307
cg17572445	37	13	98893146	FARP1;FARP1	2425	-3.069	0.002145	--+--	0.831615705	2326	-3.151	0.001628	----+	0.663509307
cg05745532	37	16	2067193		2425	-3.069	0.002145	-----	0.831615705	2327	-3.15	0.001631	-----	0.663681996
cg24819471	37	11	45107960		2425	-3.069	0.002149	-----	0.831615705	2327	3.15	0.001633	++-++	0.663681996
cg15522728	37	19	49999611	RPS11;SNORD35B	2425	3.069	0.00215	++++-	0.831615705	2327	3.15	0.001635	+++++	0.663681996
cg04609640	37	1	45254092	BEST4	2425	-3.068	0.002152	-----	0.831615705	2326	-3.149	0.001638	-----	0.663681996
cg21721825	37	12	97300410	NEDD1;NEDD1;NEDD1;NEDD1	2425	3.068	0.002154	+-+++	0.831615705	2327	3.149	0.00164	++++-	0.663681996
cg17093826	37	7	138458720	ATP6V0A4;ATP6V0A4;ATP6V0A4;ATP6V0A4	2425	3.068	0.002156	+++++	0.831615705	2327	-3.149	0.001641	-----	0.663681996
cg09202689	37	21	34139658	C21orf66;C21orf66;C21orf66	2421	3.068	0.002157	++++-	0.831615705	2327	-3.149	0.001641	-----	0.663681996
cg13787356	37	2	200919935		2425	-3.068	0.002157	--+--	0.831615705	2327	-3.148	0.001643	--+--	0.663681996
cg16639880	37	7	4261190	SDK1;SDK1	2425	-3.067	0.002162	-----	0.831615705	2326	3.148	0.001644	++++-	0.663681996
cg10279055	37	11	134117051	VPS26B	2425	3.066	0.002166	+-+++	0.831615705	2327	3.148	0.001646	+-+++	0.663681996
cg12140854	37	5	148520817	ABLIM3	2425	-3.066	0.002169	----+	0.831615705	2326	-3.147	0.001647	-----	0.663681996
cg18425731	37	2	158184641	ERMN	2424	3.066	0.00217	++++-	0.831615705	2327	-3.147	0.001651	-----	0.663681996
cg04132000	37	1	2802609		2425	3.066	0.002173	+++++	0.831615705	2324	-3.147	0.001652	+----	0.663681996
cg08047482	37	19	11449933	RAB3D	2425	-3.065	0.002177	--+--	0.831615705	2323	-3.146	0.001655	-----	0.663681996
cg24505978	37	12	54674346	HNRPA1L-2;HNRNPA1;HNRNPA1;CBX5	2423	-3.064	0.002183	-----	0.831615705	2325	-3.146	0.001656	-----	0.663681996
cg22454673	37	15	28519591	HERC2	2425	-3.064	0.002184	--+--	0.831615705	2327	3.145	0.001658	++-++	0.663681996
cg08839376	37	10	6039694		2419	3.064	0.002185	+++++	0.831615705	2327	-3.145	0.001661	-----	0.663681996
cg08354106	37	4	7961982		2425	-3.063	0.002192	-----	0.831615705	2327	-3.145	0.001662	--+--	0.663681996
cg19633192	37	5	2633477		2425	-3.063	0.002193	-----	0.831615705	2327	-3.145	0.001663	+----	0.663681996
cg24879614	37	1	16409396		2425	-3.063	0.002194	--+--	0.831615705	2327	3.145	0.001663	+++++	0.663681996
cg21834684	37	14	81797427	STON2	2425	3.062	0.002199	+++++	0.831615705	2323	3.144	0.001664	++++-	0.663681996
cg03475843	37	11	68529097	CPT1A;CPT1A	2425	3.061	0.002204	+++++	0.831615705	2327	-3.145	0.001664	-----	0.663681996
cg07217293	37	11	121000200	TECTA	2425	-3.061	0.002205	-----	0.831615705	2327	-3.144	0.001668	-----	0.664631485
cg02096758	37	17	77394895	HRNBP3	2424	-3.061	0.002207	-----	0.831615705	2327	3.143	0.001671	++++-	0.665085104
cg27492596	37	2	217369260		2424	3.06	0.002212	++-+-	0.831615705	2325	-3.143	0.001673	--+--	0.665085104
cg25075794	37	7	30951392	AQP1	2425	-3.06	0.002212	--+--	0.831615705	2327	3.143	0.001674	++++-	0.665085104
cg11710659	37	1	153762434		2425	3.06	0.002213	+++++	0.831615705	2327	-3.142	0.001679	-----	0.666426482
cg10593047	37	2	232526667		2425	3.06	0.002213	+++++	0.831615705	2327	3.141	0.001684	++++-	0.666922631
cg27433451	37	1	51443332		2425	3.06	0.002215	-++++	0.831615705	2327	-3.141	0.001686	--+--	0.666922631
cg07680965	37	8	41563429	ANK1;ANK1;ANK1;ANK1;ANK1	2425	3.06	0.002217	+++++	0.831615705	2326	-3.14	0.001688	-----	0.666922631
cg22966060	37	19	5686806	HSD11B1L;HSD11B1L;HSD11B1L;HSD11B1L;HSD11B1L;HSD11B1L	2425	-3.06	0.002217	-----	0.831615705	2326	3.14	0.001688	+-+++	0.666922631
cg17365725	37	2	242698748	D2HGDH	2425	3.059	0.002218	+++++	0.831615705	2327	-3.14	0.00169	--+-+	0.666922631
cg19179667	37	10	12872585		2425	-3.058	0.002225	--+--	0.831615705	2327	3.14	0.00169	+++++	0.666922631
cg11301879	37	13	78884950		2425	3.058	0.002225	+-++-	0.831615705	2327	3.139	0.001696	++++-	0.667574219
cg09022808	37	22	30960857	GAL3ST1;GAL3ST1	2425	-3.058	0.002227	+----	0.831615705	2326	-3.138	0.001698	-----	0.667574219
cg09019410	37	2	45233634	SIX2	2424	-3.058	0.002227	-----	0.831615705	2325	-3.138	0.001701	--+--	0.667574219
cg12966875	37	20	43883746	SLPI	2425	3.058	0.00223	+++++	0.831615705	2327	-3.138	0.001702	--+-+	0.667574219
cg27664530	37	10	98479703	PIK3AP1	2425	-3.058	0.00223	-----	0.831615705	2327	-3.137	0.001704	-----	0.667574219
cg08640901	37	3	48694454	CELSR3	2425	3.058	0.00223	-++++	0.831615705	2327	-3.137	0.001706	---+-	0.667574219
cg22817718	37	3	128880473	ISY1	2424	-3.058	0.002231	-----	0.831615705	2324	-3.137	0.001706	--+--	0.667574219
cg27349264	37	19	16643399	CHERP	2425	-3.057	0.002232	--+--	0.831615705	2326	-3.137	0.001707	-----	0.667574219
cg21309379	37	17	44918854		2424	3.057	0.002233	+++++	0.831615705	2327	-3.137	0.001707	--+--	0.667574219
cg23315422	37	18	268381	THOC1	2425	-3.057	0.002234	----+	0.831615705	2327	-3.136	0.001712	-+---	0.667574219
cg07044548	37	8	22005956	LGI3	2424	-3.057	0.002235	-----	0.831615705	2327	-3.136	0.001712	---+-	0.667574219
cg00728029	37	8	99943905		2424	3.057	0.002238	+++++	0.831615705	2324	-3.136	0.001714	--+--	0.667574219
cg10914544	37	1	94374370	GCLM	2424	-3.057	0.002238	-++--	0.831615705	2324	-3.135	0.001716	----+	0.667574219
cg14179389	37	1	92947961	GFI1;GFI1;GFI1	2425	-3.057	0.002238	-+---	0.831615705	2327	-3.135	0.001717	--+--	0.667574219
cg11644621	37	3	149470419	COMMD2	2425	-3.056	0.00224	-----	0.831615705	2327	3.135	0.001719	+++++	0.667574219
cg27019731	37	10	134800662		2425	-3.056	0.002246	--+--	0.831615705	2327	-3.135	0.00172	----+	0.667574219
cg08210001	37	7	99699645	MCM7;AP4M1;MCM7	2425	-3.055	0.002248	-----	0.831615705	2327	-3.135	0.001721	-----	0.667574219
cg14043509	37	12	4141051		2425	-3.055	0.00225	-----	0.831615705	2327	3.134	0.001723	++++-	0.667574219
cg21015196	37	14	100196813		2423	-3.055	0.002251	-+---	0.831615705	2327	-3.134	0.001725	-----	0.667574219
cg00561891	37	13	113745525	MCF2L;MCF2L	2425	-3.055	0.002252	-----	0.831615705	2327	-3.134	0.001725	-----	0.667574219
cg16328896	37	3	8775320	CAV3;CAV3	2425	-3.054	0.002259	+----	0.831615705	2327	3.134	0.001726	+++++	0.667574219
cg17812013	37	19	1104136	GPX4;GPX4;GPX4	2424	-3.054	0.002261	----+	0.831615705	2327	-3.133	0.001731	-----	0.667574219
cg00397104	37	1	3662685	KIAA0495	2425	-3.053	0.002263	-----	0.831615705	2327	-3.132	0.001734	-----	0.667574219
cg10828561	37	8	49566696		2424	-3.053	0.002264	-----	0.831615705	2327	-3.132	0.001735	-----	0.667574219
cg16407471	37	11	43602914	MIR129-2	2425	-3.053	0.002265	-+---	0.831615705	2326	3.132	0.001738	++++-	0.667574219
cg05001344	37	16	89179742	ACSF3;ACSF3;ACSF3	2425	-3.053	0.002265	-----	0.831615705	2326	-3.131	0.001742	-----	0.667574219
cg04336513	37	6	137114064	MAP3K5	2425	-3.053	0.002267	-+---	0.831615705	2323	3.13	0.001746	++-++	0.667574219
cg25920019	37	5	180488960		2425	3.053	0.002267	+++++	0.831615705	2326	-3.13	0.001746	-----	0.667574219
cg12750431	37	10	44873037	CXCL12;CXCL12;CXCL12	2425	-3.053	0.002269	--+--	0.831615705	2327	3.13	0.001746	+++++	0.667574219
cg03124146	37	7	63361127		2425	3.052	0.002273	++++-	0.831615705	2141	-3.13	0.001747	--?--	0.667574219
cg16931707	37	12	42873202	PRICKLE1;PRICKLE1;PRICKLE1;PRICKLE1	2422	3.052	0.002274	+++++	0.831615705	2327	3.13	0.00175	+++++	0.667574219
cg05920870	37	7	100205729	PCOLCE	2425	-3.052	0.002275	-----	0.831615705	2327	-3.129	0.001752	-----	0.667574219
cg17608490	37	2	219848580	FEV	2424	-3.052	0.002275	-----	0.831615705	2326	3.129	0.001753	++++-	0.667574219
cg01804278	37	11	63894802	MACROD1	2424	-3.051	0.002281	+---+	0.831615705	2327	3.129	0.001753	++++-	0.667574219
cg10095078	37	7	44964561		2425	-3.051	0.002284	----+	0.831615705	2325	-3.129	0.001753	-----	0.667574219
cg08892208	37	1	92950711	GFI1;GFI1;GFI1	2424	-3.05	0.002285	-----	0.831615705	2326	-3.129	0.001754	-----	0.667574219
cg08892499	37	10	831779		2425	-3.051	0.002285	----+	0.831615705	2327	-3.128	0.001758	----+	0.667574219
cg02892618	37	7	26239239	HNRNPA2B1;HNRNPA2B1	2425	-3.05	0.002286	-----	0.831615705	2326	-3.128	0.001758	-----	0.667574219
cg26746560	37	22	31535672	PLA2G3	2425	-3.05	0.002286	-----	0.831615705	2327	3.128	0.001759	++-++	0.667574219
cg04337358	37	14	98489522		2424	-3.05	0.002291	-----	0.831615705	2326	-3.128	0.001759	---+-	0.667574219
cg18714782	37	4	519713	PIGG;PIGG	2425	3.05	0.002292	++++-	0.831615705	2327	-3.127	0.001764	-+---	0.667574219
cg06519172	37	3	45927630	CCR9;CCR9	2425	-3.05	0.002292	--+--	0.831615705	2327	3.127	0.001765	+++++	0.667574219
cg03882698	37	3	69230955	FRMD4B	2425	-3.049	0.002294	+-+--	0.831615705	2327	-3.126	0.001769	----+	0.667574219
cg14477767	37	4	170195438		2423	3.049	0.0023	++++-	0.831615705	2326	3.126	0.001769	+-+++	0.667574219
cg04698845	37	19	578093	BSG;BSG;BSG	2424	-3.048	0.002307	+----	0.831615705	2326	-3.125	0.001775	+-+--	0.667574219
cg15125981	37	2	121418922		2425	-3.047	0.002311	----+	0.831615705	2327	-3.125	0.001775	-----	0.667574219
cg08265933	37	11	76858759	MYO7A;MYO7A;MYO7A	2425	3.047	0.002313	++-++	0.831615705	2327	3.125	0.00178	+++++	0.667574219
cg23295127	37	8	81083339	TPD52;TPD52	2425	-3.047	0.002315	-----	0.831615705	2324	-3.124	0.001781	-----	0.667574219
cg24534583	37	7	5709854	RNF216;RNF216	2425	3.046	0.002316	++-++	0.831615705	2327	3.125	0.001781	+++++	0.667574219
cg21431832	37	22	26875652	HPS4;HPS4	2425	-3.046	0.002317	--+--	0.831615705	2327	-3.124	0.001782	--+-+	0.667574219
cg17939805	37	18	44773988		2425	-3.046	0.002318	-----	0.831615705	2327	3.124	0.001783	+-+++	0.667574219
cg20949342	37	13	20969084		2424	3.046	0.002321	++-++	0.831615705	2326	-3.124	0.001783	+----	0.667574219
cg17858500	37	20	3734725	C20orf27	2425	-3.046	0.002321	----+	0.831615705	2327	-3.124	0.001784	--+--	0.667574219
cg25916172	37	10	118937897		2425	-3.046	0.002322	--+-+	0.831615705	2327	3.124	0.001787	++-+-	0.667574219
cg14046334	37	5	180256930	LOC729678	2422	3.045	0.002324	+++++	0.831615705	2327	-3.123	0.001788	--+--	0.667574219
cg13445258	37	3	128369860	RPN1	2424	-3.045	0.002325	-+---	0.831615705	2327	-3.123	0.001789	-----	0.667574219
cg10495754	37	17	27039058	PROCA1	2424	-3.045	0.002329	--+--	0.831615705	2327	3.123	0.001789	-++++	0.667574219
cg20556458	37	2	71453510	PAIP2B	2423	-3.044	0.002334	-----	0.831615705	2325	-3.123	0.001789	-----	0.667574219
cg04892422	37	11	8044164		2424	3.043	0.002339	+++++	0.831615705	2327	-3.122	0.001794	-----	0.667574219
cg16688376	37	7	91570673	AKAP9;AKAP9	2422	3.043	0.002339	++++-	0.831615705	2326	-3.122	0.001797	--+--	0.667574219
cg10209902	37	17	4046484	ZZEF1;CYB5D2;CYB5D2;CYB5D2;CYB5D2	2425	-3.043	0.002341	-----	0.831615705	2326	3.122	0.001798	+++++	0.667574219
cg11029634	37	6	130088757		2425	-3.043	0.002343	-----	0.831615705	2327	-3.122	0.001799	--+--	0.667574219
cg27275553	37	7	101959150	SH2B2	2425	-3.043	0.002346	-----	0.831615705	2326	-3.121	0.001801	-----	0.667574219
cg14431619	37	19	11266544	SPC24	2425	-3.042	0.002349	-+--+	0.831615705	2327	3.121	0.001802	+++++	0.667574219
cg17161924	37	4	109572011	OSTC	2425	3.042	0.002352	-++++	0.831615705	2327	3.121	0.001802	-++++	0.667574219
cg20285546	37	19	58728728		2424	3.041	0.002358	+++++	0.831615705	2327	-3.121	0.001805	-----	0.667574219
cg09501290	37	1	42844992	RIMKLA	2425	3.041	0.002359	+++++	0.831615705	2327	-3.12	0.001809	----+	0.667574219
cg12788037	37	17	33775860	SLFN13	2425	-3.041	0.002359	-----	0.831615705	2327	3.12	0.001809	+++-+	0.667574219
cg07197480	37	16	1017808	LMF1	2424	-3.041	0.002361	--+-+	0.831615705	2327	-3.12	0.001809	-----	0.667574219
cg10626515	37	7	25100428		2425	-3.04	0.002363	-----	0.831615705	2327	-3.12	0.00181	-----	0.667574219
cg14454942	37	6	8064764	MUTED	2425	-3.04	0.002363	-----	0.831615705	2327	3.119	0.001812	+++++	0.667574219
cg13767270	37	10	5435419	TUBAL3	2425	-3.04	0.002366	-----	0.831615705	2327	-3.119	0.001814	--+--	0.667574219
cg26861354	37	10	29051899		2416	3.04	0.002366	++++-	0.831615705	2327	-3.119	0.001815	----+	0.667574219
cg12940104	37	6	108439511		2425	-3.04	0.002367	-+---	0.831615705	2327	3.119	0.001815	+++++	0.667574219
cg15900054	37	6	33145396	COL11A2;COL11A2;COL11A2	2424	-3.039	0.00237	-----	0.831615705	2326	3.118	0.001823	++-++	0.667574219
cg26265390	37	6	168867606	SMOC2;SMOC2	2425	-3.039	0.002371	-----	0.831615705	2327	-3.117	0.001824	-----	0.667574219
cg06522772	37	2	106578331		2425	-3.039	0.002373	-----	0.831615705	2327	3.117	0.001826	+++++	0.667574219
cg01716474	37	6	56615274	DST;DST;DST;DST	2422	3.039	0.002377	++++-	0.831615705	2327	-3.117	0.001829	--+--	0.667574219
cg15697852	37	5	140098576	VTRNA1-2	2423	3.038	0.002378	+++++	0.831615705	2326	-3.117	0.00183	-+---	0.667574219
cg23417171	37	7	25703841		2425	-3.038	0.002381	--+-+	0.831615705	2327	-3.116	0.001831	+----	0.667574219
cg09550945	37	16	86806068		2425	-3.038	0.002382	-----	0.831615705	2326	-3.116	0.001832	-----	0.667574219
cg07005523	37	1	107683187	NTNG1;NTNG1;NTNG1	2425	-3.037	0.002386	-+---	0.831615705	2326	3.116	0.001832	-++++	0.667574219
cg05443326	37	5	126853169	PRRC1	2424	-3.037	0.002391	----+	0.831615705	2327	3.116	0.001833	++++-	0.667574219
cg24432193	37	6	102062733	GRIK2;GRIK2;GRIK2	2425	3.037	0.002392	++-+-	0.831615705	2325	-3.116	0.001835	-----	0.667574219
cg20625379	37	22	49976175		2424	-3.036	0.002397	-----	0.831615705	2327	3.116	0.001835	+--++	0.667574219
cg16326335	37	10	485298	DIP2C	2425	3.036	0.002398	++++-	0.831615705	2327	-3.116	0.001836	-----	0.667574219
cg01800262	37	1	54360170	DIO1;DIO1;DIO1;DIO1	2423	-3.036	0.0024	--+--	0.831615705	2323	3.115	0.001837	+++++	0.667574219
cg18958684	37	15	41952429	MGA;MGA	2424	-3.035	0.002403	-+---	0.831615705	2325	-3.115	0.001838	--+-+	0.667574219
cg06929324	37	14	74814251	C14orf115	2425	3.035	0.002404	+++++	0.831615705	2327	3.115	0.001842	+++++	0.667574219
cg14097855	37	9	96215483	FAM120AOS;FAM120AOS;FAM120A	2423	-3.035	0.002405	--+--	0.831615705	2327	-3.114	0.001845	-----	0.667574219
cg09195098	37	6	10529972	GCNT2	2425	3.034	0.00241	+-+++	0.831615705	2327	-3.114	0.001846	--+--	0.667574219
cg20675702	37	10	13200491		2424	3.034	0.002411	-++++	0.831615705	2326	-3.114	0.001848	-+---	0.667574219
cg19803081	37	19	10304766	DNMT1;DNMT1	2424	-3.034	0.002412	----+	0.831615705	2327	-3.113	0.001852	-----	0.667574219
cg26006117	37	8	145822867	KIAA1688	2424	-3.034	0.002413	-----	0.831615705	2326	3.113	0.001852	+-+++	0.667574219
cg04417954	37	15	91073943	CRTC3;CRTC3	2424	-3.034	0.002414	-----	0.831615705	2319	3.113	0.001854	+++++	0.667574219
cg24379742	37	3	194397111		2424	-3.034	0.002415	--+--	0.831615705	2327	-3.113	0.001854	-----	0.667574219
cg14337027	37	17	46803802	HOXB13	2425	-3.034	0.002415	-----	0.831615705	2327	-3.112	0.001857	-----	0.667574219
cg19978312	37	5	179634688	RASGEF1C	2425	3.034	0.002416	+++++	0.831615705	2326	3.112	0.001857	+++++	0.667574219
cg16902746	37	19	5338881	PTPRS;PTPRS;PTPRS;PTPRS	2425	-3.033	0.002418	-+---	0.831615705	2327	-3.112	0.001858	-----	0.667574219
cg23737263	37	2	43328424		2425	-3.033	0.002419	-----	0.831615705	2327	3.111	0.001864	+++++	0.667574219
cg04348296	37	12	120536813	RAB35;RAB35	2424	3.033	0.002421	+++++	0.831615705	2324	3.111	0.001864	+++++	0.667574219
cg20510285	37	6	11263797	NEDD9	2425	-3.033	0.002423	---+-	0.831615705	2326	-3.111	0.001865	-----	0.667574219
cg02915837	37	12	3069243	TEAD4;TEAD4;TEAD4	2425	-3.033	0.002424	-----	0.831615705	2327	-3.111	0.001865	-----	0.667574219
cg24462849	37	12	124831201	NCOR2;NCOR2	2425	-3.032	0.00243	-----	0.831615705	2326	3.111	0.001866	+++++	0.667574219
cg18597485	37	15	90189150	KIF7	2424	-3.032	0.00243	-----	0.831615705	2327	-3.111	0.001866	-----	0.667574219
cg04916416	37	3	30651317	TGFBR2;TGFBR2	2425	3.032	0.002431	++++-	0.831615705	2327	3.11	0.001869	+-+++	0.667574219
cg03998495	37	2	107197949		2425	-3.031	0.002434	--+--	0.831615705	2327	-3.11	0.001869	--+--	0.667574219
cg19172665	37	4	144618119	FREM3	2425	-3.031	0.002434	-----	0.831615705	2327	-3.11	0.001869	--+--	0.667574219
cg19044630	37	9	79521532	PRUNE2	2425	-3.031	0.002438	-----	0.831615705	2327	-3.11	0.00187	-----	0.667574219
cg16085649	37	15	86186011	AKAP13;AKAP13	2422	-3.031	0.002439	----+	0.831615705	2326	-3.11	0.001873	-+---	0.667574219
cg01100322	37	12	96042879		2419	3.031	0.00244	+++++	0.831615705	2327	3.11	0.001873	+-+++	0.667574219
cg27362048	37	11	116661237	APOA5;APOA5	2425	3.03	0.002444	++++-	0.831615705	2324	3.109	0.001878	+++++	0.667574219
cg02073775	37	5	71478626	MAP1B	2425	-3.03	0.002444	-----	0.831615705	2326	-3.109	0.001879	----+	0.667574219
cg09035529	37	11	64335804	SLC22A11	2425	3.03	0.002446	+++++	0.831615705	2325	3.108	0.00188	++++-	0.667574219
cg16280700	37	12	6810427	C12orf53	2425	3.03	0.002446	+-+++	0.831615705	2327	-3.108	0.001882	-----	0.667574219
cg08928882	37	8	77593362	LOC100192378;ZFHX4	2425	3.03	0.002448	++++-	0.831615705	2326	-3.108	0.001884	+----	0.667574219
cg01097325	37	1	12775848	AADACL3;AADACL3	2424	-3.029	0.002453	--+--	0.831615705	2324	-3.108	0.001886	-----	0.667574219
cg00153082	37	3	190435648		2423	3.029	0.002453	+-+++	0.831615705	2327	-3.107	0.001888	----+	0.667574219
cg01179131	37	15	90283552	WDR93	2425	-3.029	0.002454	-----	0.831615705	2327	-3.107	0.001891	--+--	0.667574219
cg06707369	37	19	36400425	TYROBP;TYROBP	2425	-3.029	0.002457	----+	0.831615705	2327	3.107	0.001891	++-++	0.667574219
cg04862097	37	4	2795456	SH3BP2	2425	-3.029	0.002457	-----	0.831615705	2325	-3.106	0.001895	----+	0.667574219
cg13866134	37	1	7569319	CAMTA1	2425	-3.028	0.002461	--+--	0.831615705	2327	3.106	0.001895	+++++	0.667574219
cg20633203	37	8	8239143	PRAGMIN	2425	-3.028	0.002464	-----	0.831615705	2327	-3.106	0.001898	-----	0.667574219
cg12909523	37	1	19217472	ALDH4A1;ALDH4A1;ALDH4A1	2425	-3.027	0.002468	--+--	0.831615705	2327	3.106	0.001898	+++++	0.667574219
cg05617996	37	3	137906122	ARMC8;ARMC8;ARMC8	2425	-3.027	0.00247	---+-	0.831615705	2326	-3.106	0.001898	---+-	0.667574219
cg03625897	37	6	31587864	BAT2	2424	-3.027	0.002471	-+---	0.831615705	2327	3.105	0.001903	+++++	0.667574219
cg18465072	37	17	30327605	SUZ12	2425	-3.027	0.002473	-----	0.831615705	2327	-3.105	0.001904	-----	0.667574219
cg07891080	37	18	76693954		2425	-3.026	0.002475	-----	0.831615705	2326	3.105	0.001905	++++-	0.667574219
cg20115117	37	3	71277910	FOXP1;FOXP1	2421	3.026	0.002477	+++++	0.831615705	2326	3.104	0.001908	++++-	0.667574219
cg13882267	37	3	37493203	ITGA9	2425	-3.024	0.002491	-----	0.831615705	2327	-3.104	0.00191	-----	0.667574219
cg08320674	37	10	126279288	LHPP;LHPP	2424	-3.024	0.002493	--+--	0.831615705	2326	3.104	0.001912	+++++	0.667574219
cg05401839	37	13	112167237		2425	-3.024	0.002495	-----	0.831615705	2327	-3.103	0.001913	-----	0.667574219
cg11227621	37	1	244998656	FAM36A;FAM36A	2425	-3.022	0.00251	-++--	0.831615705	2325	-3.103	0.001915	--+--	0.667574219
cg20132590	37	3	73673893	PDZRN3	2425	-3.022	0.002511	----+	0.831615705	2326	-3.103	0.001916	-----	0.667574219
cg09125623	37	6	168197983	C6orf123	2425	3.022	0.002512	+++++	0.831615705	2326	-3.103	0.001916	--+--	0.667574219
cg22182610	37	17	7233150	NEURL4;NEURL4	2425	-3.022	0.002514	-+--+	0.831615705	2327	3.103	0.001917	++++-	0.667574219
cg16720619	37	4	85423302		2424	-3.021	0.002518	-----	0.831615705	2327	-3.103	0.001918	-----	0.667574219
cg07266144	37	5	131607372	PDLIM4;PDLIM4	2424	3.021	0.002519	+++++	0.831615705	2327	-3.103	0.001918	-----	0.667574219
cg26317111	37	1	64669415	UBE2U	2422	-3.021	0.00252	+----	0.831615705	2327	3.103	0.001918	++-+-	0.667574219
cg08691159	37	16	85635763		2425	-3.021	0.002522	--+--	0.831615705	2326	-3.102	0.00192	-----	0.667574219
cg18501202	37	6	125855421		2425	3.02	0.002525	++-++	0.831615705	2327	-3.102	0.001921	-----	0.667574219
cg03509771	37	8	48091864		2425	-3.02	0.002531	--+-+	0.831615705	2326	-3.102	0.001924	--+-+	0.667833312
cg02434836	37	4	568205		2425	3.019	0.002532	+++++	0.831615705	2327	3.102	0.001925	+++++	0.667833312
cg18066403	37	10	91605652		2423	3.02	0.002532	+-+++	0.831615705	2327	-3.101	0.001931	--+-+	0.66925846
cg22689316	37	15	70316931		2424	-3.019	0.002534	-----	0.831615705	2327	-3.1	0.001933	-----	0.66925846
cg02737738	37	7	70157145	AUTS2;AUTS2	2425	-3.019	0.002536	----+	0.831615705	2327	3.1	0.001934	+++++	0.66925846
cg09074856	37	1	2979817	FLJ42875	2425	3.019	0.002536	+-+++	0.831615705	2327	3.1	0.001938	+-++-	0.669803784
cg09100271	37	8	48675911		2425	3.019	0.002537	+++++	0.831615705	2326	3.099	0.001939	++-+-	0.669803784
cg08178035	37	12	7013863	LRRC23;LRRC23;LRRC23	2425	-3.019	0.002538	-----	0.831615705	2327	-3.099	0.001944	-----	0.669803784
cg18146737	37	1	92946700	GFI1;GFI1;GFI1	2425	-3.019	0.00254	-+---	0.831615705	2326	-3.099	0.001945	----+	0.669803784
cg07525471	37	7	1332973		2424	-3.018	0.002543	-----	0.831615705	2327	-3.098	0.001946	--+--	0.669803784
cg16929077	37	6	31927208	RDBP;SKIV2L	2425	-3.018	0.002544	-----	0.831615705	2327	-3.098	0.001947	-----	0.669803784
cg08214584	37	17	68166140	KCNJ2	2424	-3.017	0.002549	-----	0.831615705	2325	-3.098	0.001947	-----	0.669803784
cg12061236	37	6	151560886	AKAP12	2425	-3.017	0.00255	--+--	0.831615705	2327	-3.097	0.001952	-----	0.670217238
cg02183531	37	2	62113199	CCT4	2421	3.017	0.002556	++++-	0.831615705	2327	-3.097	0.001953	----+	0.670217238
cg08885633	37	10	130298618		2424	3.016	0.002559	+++++	0.831615705	2327	3.097	0.001956	+++++	0.670217238
cg01938514	37	16	18166238		2425	-3.016	0.002565	+----	0.831615705	2327	-3.097	0.001956	----+	0.670217238
cg22041988	37	1	55181385	TTC4	2424	-3.015	0.002566	-----	0.831615705	2327	-3.097	0.001957	-+---	0.670217238
cg26002474	37	20	55669412		2425	-3.015	0.002568	--+--	0.831615705	2327	-3.097	0.001958	-----	0.670217238
cg10490196	37	11	68816451	TPCN2;TPCN2	2425	-3.015	0.00257	----+	0.831615705	2325	-3.096	0.001964	-----	0.6711515
cg10953378	37	1	14024101		2425	-3.015	0.002572	----+	0.831615705	2326	-3.096	0.001964	-----	0.6711515
cg00851532	37	14	64680245	SYNE2;SYNE2;SYNE2	2425	-3.015	0.002573	-----	0.831615705	2327	3.095	0.001966	+++++	0.671276023
cg19167907	37	22	50964993	TYMP;SCO2;SCO2;TYMP;TYMP;SCO2;SCO2	2425	-3.015	0.002574	----+	0.831615705	2327	-3.095	0.001968	--+--	0.671400339
cg14714391	37	5	76010444	F2R	2425	-3.015	0.002574	--+--	0.831615705	2327	-3.094	0.001978	-----	0.673570721
cg17973385	37	1	6958900	CAMTA1	2425	-3.014	0.002575	--+-+	0.831615705	2327	3.093	0.001982	+++++	0.673570721
cg23839180	37	2	16805111	FAM49A	2425	-3.014	0.002575	----+	0.831615705	2326	-3.093	0.001983	----+	0.673570721
cg00355447	37	6	30292220	HCG18;HCG18	2422	3.014	0.002577	+++++	0.831615705	2326	3.092	0.001985	+--++	0.673570721
cg10193711	37	14	22917797		2424	-3.014	0.002579	-----	0.831615705	2323	-3.092	0.001988	-----	0.673570721
cg15059548	37	7	47344634	TNS3	2425	3.014	0.002579	+++++	0.831615705	2327	-3.092	0.001991	-----	0.673570721
cg16079958	37	5	71404742	MAP1B	2425	3.014	0.002579	++-++	0.831615705	2327	3.091	0.001992	+++++	0.673570721
cg06164608	37	8	12990437	DLC1;DLC1	2423	-3.013	0.002583	-+---	0.831615705	2327	-3.091	0.001993	----+	0.673570721
cg23063913	37	7	100728792	TRIM56;TRIM56	2425	-3.013	0.00259	-----	0.831615705	2325	3.091	0.001994	++++-	0.673570721
cg13165240	37	17	3715743	C17orf85;C17orf85	2425	3.012	0.002593	+++++	0.831615705	2327	3.091	0.001995	++-++	0.673570721
cg08698159	37	17	27294743	SEZ6;SEZ6	2424	3.012	0.002594	+++++	0.831615705	2327	-3.091	0.001996	-----	0.673570721
cg22109694	37	15	26360852		2425	-3.012	0.002596	--+--	0.831615705	2326	3.091	0.001997	+++++	0.673570721
cg04215703	37	10	102826625		2424	-3.012	0.002596	----+	0.831615705	2327	-3.09	0.002002	-----	0.673570721
cg14188428	37	19	19625761	TSSK6;NDUFA13	2422	3.012	0.002598	++++-	0.831615705	2326	3.089	0.002007	++-++	0.673570721
cg23408913	37	4	77870882	11-Sep	2423	-3.011	0.0026	-----	0.831615705	2326	-3.089	0.002009	--+--	0.673570721
cg24689177	37	7	137230873	DGKI	2425	3.011	0.002601	+++++	0.831615705	2325	-3.089	0.002009	--+--	0.673570721
cg09632907	37	4	54969963		2425	3.011	0.002602	+++++	0.831615705	2325	3.089	0.00201	+++++	0.673570721
cg25691026	37	19	8670586	ADAMTS10	2425	-3.011	0.002604	-----	0.831615705	2327	-3.088	0.002014	-----	0.673570721
cg09205945	37	7	137662133	CREB3L2	2424	3.011	0.002606	+++++	0.831615705	2326	-3.088	0.002015	-----	0.673570721
cg18985499	37	8	141034345	TRAPPC9;TRAPPC9	2424	3.011	0.002607	+++++	0.831615705	2324	3.088	0.002018	+++++	0.673570721
cg10819981	37	6	167756099	TTLL2	2425	-3.009	0.002617	--+--	0.831615705	2327	-3.087	0.002019	----+	0.673570721
cg26540535	37	10	63555356		2421	3.009	0.002619	++++-	0.831615705	2327	-3.087	0.002019	--+--	0.673570721
cg21137236	37	4	113333072	ALPK1;ALPK1	2424	-3.009	0.00262	-----	0.831615705	2327	-3.087	0.002021	--+--	0.673570721
cg03342543	37	2	241715115	KIF1A	2425	-3.009	0.002622	--+-+	0.831615705	2324	3.087	0.002022	+++++	0.673570721
cg21865039	37	13	31773952	B3GALTL	2425	3.009	0.002622	++-+-	0.831615705	2327	-3.087	0.002023	----+	0.673570721
cg12430776	37	21	19191096	C21orf91;C21orf91;C21orf91	2425	-3.009	0.002623	-----	0.831615705	2141	-3.087	0.002023	--?--	0.673570721
cg09126794	37	8	1879551	ARHGEF10	2425	3.009	0.002624	+++++	0.831615705	2327	3.087	0.002025	+++++	0.673570721
cg04305621	37	17	73084263	SLC16A5	2425	-3.008	0.002628	-----	0.831615705	2327	-3.086	0.002025	-+--+	0.673570721
cg13342360	37	7	128488920	FLNC;FLNC	2425	-3.008	0.002628	-----	0.831615705	2327	3.086	0.002028	+--+-	0.673570721
cg17292758	37	19	49636594	PPFIA3	2425	3.008	0.002629	+++++	0.831615705	2327	-3.085	0.002034	-----	0.673570721
cg06889975	37	8	22558722		2425	-3.008	0.00263	--+--	0.831615705	2327	-3.085	0.002035	---+-	0.673570721
cg01813738	37	6	1706830	GMDS	2229	-3.008	0.002631	--?--	0.831615705	2326	-3.085	0.002036	----+	0.673570721
cg08107987	37	1	3377869	ARHGEF16	2425	-3.008	0.002632	--+--	0.831615705	2327	-3.085	0.002036	-----	0.673570721
cg13440795	37	8	10210267	MSRA;MSRA;MSRA	2424	3.008	0.002632	++++-	0.831615705	2326	-3.085	0.002037	-----	0.673570721
cg16107224	37	4	4544010	STX18	2424	-3.007	0.002634	-----	0.831615705	2327	3.084	0.002041	+++++	0.673570721
cg26309964	37	19	33729864		2424	3.007	0.002636	++++-	0.831615705	2326	3.084	0.002041	+--++	0.673570721
cg11598005	37	8	11665962	FDFT1	2425	3.007	0.002637	+-+++	0.831615705	2324	-3.084	0.002042	-----	0.673570721
cg12983578	37	17	79921776		2425	-3.007	0.002637	-----	0.831615705	2326	3.084	0.002042	-+++-	0.673570721
cg03316881	37	10	49515028		2424	-3.007	0.002639	----+	0.831615705	2327	3.084	0.002044	+++++	0.673570721
cg26128129	37	4	3235589	HTT	2229	-3.007	0.002641	-+?--	0.831615705	2325	3.084	0.002044	+--++	0.673570721
cg02283643	37	8	70378740	SULF1;SULF1	2425	-3.006	0.002645	-+---	0.831615705	2327	-3.084	0.002044	-----	0.673570721
cg21200337	37	19	7931874		2425	3.006	0.002645	+++++	0.831615705	2327	-3.084	0.002044	-----	0.673570721
cg04479212	37	3	37495166	ITGA9	2425	3.006	0.002646	++-++	0.831615705	2326	-3.083	0.002049	-----	0.673570721
cg12161935	37	2	214148		2424	3.006	0.002646	+++++	0.831615705	2327	-3.082	0.002054	----+	0.673570721
cg09272629	37	14	78174293	ALKBH1;C14orf156	2425	-3.006	0.002646	--+--	0.831615705	2095	-3.082	0.002055	----?	0.673570721
cg02749105	37	19	58879056	ZNF837;ZNF837	2425	3.006	0.002647	+++++	0.831615705	2326	-3.082	0.002055	----+	0.673570721
cg17653411	37	2	112908185	FBLN7;FBLN7	2425	-3.006	0.002647	-----	0.831615705	2325	-3.082	0.002056	-----	0.673570721
cg03257916	37	21	45744181	PFKL;PFKL	2423	-3.006	0.002648	--+--	0.831615705	2327	3.082	0.002058	++-++	0.673570721
cg17213713	37	7	37617628		2424	3.006	0.00265	+-+++	0.831615705	2327	3.082	0.002058	++-++	0.673570721
cg14443090	37	16	3184942	ZNF213;ZNF213	2425	-3.005	0.002652	-----	0.831615705	2327	3.081	0.00206	+++++	0.673570721
cg27646908	37	12	72332608	TPH2	2425	-3.005	0.002653	-----	0.831615705	2327	-3.081	0.00206	-----	0.673570721
cg19281595	37	15	25483498	SNORD115-38	2425	3.005	0.002654	+-++-	0.831615705	2327	3.081	0.002062	+++++	0.673570721
cg20960392	37	1	65617331	AK3L1;AK3L1;AK3L1	2425	3.005	0.002655	+++++	0.831615705	2326	-3.081	0.002064	--+--	0.673570721
cg14238325	37	6	43276781	CRIP3	2424	3.005	0.002658	+++++	0.831615705	2327	3.081	0.002065	-++++	0.673570721
cg16100721	37	11	102300650	TMEM123	2425	-3.004	0.002661	-----	0.831615705	2326	-3.08	0.002067	-----	0.673570721
cg02871891	37	16	27228679	JMJD5;JMJD5	2425	-3.004	0.002661	--+--	0.831615705	2327	-3.08	0.002067	-----	0.673570721
cg23820560	37	22	26137738	MYO18B	2425	-3.003	0.002672	+----	0.831615705	2327	3.08	0.00207	++-++	0.673570721
cg24932525	37	5	1840632		2425	-3.003	0.002673	--+--	0.831615705	2326	-3.08	0.002071	--+-+	0.673570721
cg05722427	37	5	137688090	KDM3B	2424	-3.003	0.002673	-----	0.831615705	2326	-3.079	0.002074	+----	0.673570721
cg04960941	37	16	68056948	DDX28;DUS2L	2425	3.003	0.002675	+++++	0.831615705	2327	-3.079	0.002075	-----	0.673570721
cg11691454	37	7	41968248		2425	3.002	0.002679	+-+++	0.831615705	2327	-3.079	0.002075	--+--	0.673570721
cg20153124	37	8	104897821	RIMS2;RIMS2	2423	-3.002	0.002681	--+--	0.831615705	2327	-3.079	0.002077	-----	0.673570721
cg12224633	37	6	34393398	RPS10	2424	-3.002	0.002682	----+	0.831615705	2326	-3.079	0.00208	-----	0.673570721
cg22527280	37	11	64577427	MEN1;MEN1;MEN1;MEN1;MEN1;MEN1;MEN1	2425	-3.001	0.002687	----+	0.831615705	2327	-3.078	0.002081	-----	0.673570721
cg12731838	37	11	7914544		2425	3.001	0.00269	+-+++	0.831615705	2327	-3.078	0.002083	--+-+	0.673570721
cg02108645	37	8	144303773		2425	-3.001	0.00269	----+	0.831615705	2327	3.078	0.002084	+++++	0.673570721
cg14185547	37	8	145497339	BOP1	2424	3.001	0.002691	++++-	0.831615705	2327	-3.078	0.002085	-----	0.673570721
cg14557189	37	1	27114317	PIGV	2425	-3.001	0.002692	-+---	0.831615705	2326	3.078	0.002087	+++++	0.673570721
cg20453264	37	5	131705742	SLC22A5	2425	-3	0.002696	-+---	0.831615705	2327	-3.077	0.002089	--+-+	0.673570721
cg21931263	37	5	67715050		2424	3	0.002696	+++++	0.831615705	2327	3.076	0.002096	+++++	0.673570721
cg19176363	37	15	75182351	MPI	2422	-3	0.002698	-----	0.831615705	2326	-3.076	0.002096	-----	0.673570721
cg00183606	37	2	84517474	LOC388965	2423	3	0.002698	+++++	0.831615705	2327	-3.076	0.002097	-----	0.673570721
cg02997735	37	19	44096738	IRGQ	2423	-3	0.002701	--+--	0.831615705	2327	-3.076	0.002098	---++	0.673570721
cg18368297	37	13	95364928	SOX21	2424	-2.999	0.002705	-----	0.831615705	2327	-3.076	0.002099	-----	0.673570721
cg04149335	37	14	24025152	THTPA;THTPA;THTPA	2424	2.999	0.002707	++-++	0.831615705	2327	-3.075	0.002102	-++--	0.673570721
cg27010645	37	5	80597288	RNU5E;ZCCHC9;ZCCHC9;RNU5D;ZCCHC9	2425	-2.999	0.002707	-----	0.831615705	2327	-3.075	0.002105	-----	0.673570721
cg17423419	37	7	100822607	C7orf52	2040	2.999	0.002708	+?+++	0.831615705	2327	-3.075	0.002107	-----	0.673570721
cg22321327	37	11	47639458	MTCH2	2423	2.999	0.00271	+++++	0.831615705	2327	3.075	0.002108	+++++	0.673570721
cg16113905	37	8	1411699		2425	-2.999	0.002711	--+--	0.831615705	2141	-3.074	0.002109	--?--	0.673570721
cg15170783	37	11	76494226	TSKU	2422	2.999	0.002711	++-++	0.831615705	2327	-3.074	0.002111	-----	0.673570721
cg14225450	37	6	169637832	THBS2	2424	-2.998	0.002714	-----	0.831615705	2327	3.074	0.002113	+++++	0.673570721
cg00519829	37	10	99696219	CRTAC1	2424	-2.998	0.002714	--+--	0.831615705	2326	-3.073	0.002116	-----	0.673570721
cg24279744	37	3	10408402	ATP2B2;ATP2B2	2425	2.998	0.002715	-++++	0.831615705	2327	3.073	0.002119	+++++	0.673570721
cg00435723	37	16	89245659	CDH15	2425	-2.998	0.002718	--+--	0.831615705	2324	-3.073	0.002121	--+-+	0.673570721
cg08414676	37	15	45314943	SORD	2425	2.998	0.002718	+++++	0.831615705	2322	-3.073	0.002122	----+	0.673570721
cg22400703	37	2	68545995	CNRIP1;CNRIP1	2425	2.998	0.00272	++-++	0.831615705	2327	-3.073	0.002122	-+--+	0.673570721
cg17153138	37	6	130005350	ARHGAP18	2424	-2.998	0.00272	--+--	0.831615705	2326	-3.072	0.002124	-----	0.673570721
cg26104083	37	6	1606394		2425	-2.998	0.002721	-----	0.831615705	2326	3.072	0.002126	+-+++	0.673570721
cg02743050	37	15	57999273	GRINL1A;GCOM1;GRINL1A;GCOM1;GRINL1A	2425	-2.997	0.002725	-+--+	0.831615705	2327	3.071	0.002133	+++++	0.673570721
cg02780295	37	5	140855463	PCDHGA4;PCDHGA12;PCDHGA11;PCDHGA11;PCDHGA9;PCDHGA1;PCDHGB1;PCDHGC3;PCDHGB6;PCDHGB3;PCDHGB7;PCDHGC3;PCDHGA6;PCDHGA8;PCDHGA10;PCDHGA5;PCDHGB4;PCDHGA3;PCDHGC3;PCDHGA2;PCDHGA7;PCDHGB2;PCDHGB5	2425	-2.997	0.002725	-----	0.831615705	2327	3.071	0.002134	+++++	0.673570721
cg17954482	37	1	226070448	TMEM63A	2425	-2.997	0.002725	----+	0.831615705	2327	-3.07	0.002139	-----	0.673570721
cg21248130	37	6	31670463	BAT5	2425	-2.997	0.002727	--+--	0.831615705	2326	-3.07	0.002141	-----	0.673570721
cg10017167	37	16	30683065		2424	-2.997	0.002729	-----	0.831615705	2327	3.07	0.002143	+++++	0.673570721
cg21402921	37	15	27112305	GABRA5;GABRA5;GABRA5	2425	2.997	0.00273	+++++	0.831615705	2141	-3.07	0.002143	--?--	0.673570721
cg20917338	37	14	62440685		2425	-2.996	0.002739	-----	0.831615705	2326	-3.07	0.002143	-----	0.673570721
cg24358785	37	6	160783793	SLC22A3	2425	2.996	0.00274	++-++	0.831615705	2327	-3.07	0.002143	-----	0.673570721
cg22364890	37	7	2953836	CARD11	2423	-2.995	0.002741	--+--	0.831615705	2327	-3.069	0.002144	--+--	0.673570721
cg17440909	37	13	28896157	FLT1	2425	2.995	0.002741	++++-	0.831615705	2326	-3.069	0.002146	--+--	0.673570721
cg04949206	37	2	176971971	HOXD11	2424	-2.995	0.002742	----+	0.831615705	2327	-3.069	0.002149	+----	0.673570721
cg14967768	37	12	118455085	RFC5;RFC5;RFC5;RFC5	2424	-2.995	0.002743	-----	0.831615705	2327	-3.069	0.002149	--+--	0.673570721
cg15166590	37	11	47607809	FAM180B	2425	2.995	0.002745	+++++	0.831615705	2327	-3.069	0.002149	--+--	0.673570721
cg13523232	37	17	20905685	USP22	2425	2.995	0.002746	++++-	0.831615705	2326	3.069	0.00215	++++-	0.673570721
cg01647314	37	1	23280066		2421	2.994	0.002754	++-+-	0.831615705	2327	-3.068	0.002153	+---+	0.673570721
cg23636571	37	6	32828996		2424	-2.994	0.002757	----+	0.831615705	2326	-3.068	0.002153	-----	0.673570721
cg15889548	37	12	52641212	KRT7	2425	2.994	0.002757	+++++	0.831615705	2327	3.068	0.002153	+++++	0.673570721
cg18104919	37	5	7851396	C5orf49	2425	-2.994	0.002757	-+---	0.831615705	2326	-3.068	0.002154	----+	0.673570721
cg19678270	37	3	180630780	FXR1;FXR1;FXR1	2425	-2.993	0.002762	-----	0.831615705	2326	3.068	0.002155	++-++	0.673570721
cg01670896	37	8	1933522	KBTBD11	2424	-2.993	0.002762	+----	0.831615705	2327	-3.068	0.002157	-----	0.673570721
cg25877436	37	13	27998191	GTF3A	2425	2.993	0.002762	+++++	0.831615705	2326	-3.068	0.002157	-----	0.673570721
cg11737871	37	1	12834742	PRAMEF12	2425	-2.993	0.002765	----+	0.831615705	2327	-3.067	0.002159	----+	0.673570721
cg01209987	37	11	1140358		2425	-2.993	0.002766	--+--	0.831615705	2324	3.067	0.002161	+++++	0.673570721
cg20595490	37	2	149215642	MBD5	2229	-2.992	0.002768	--?--	0.831615705	2327	-3.067	0.002163	-----	0.673570721
cg27301249	37	20	44718793	NCOA5	2425	-2.992	0.002771	----+	0.831615705	2327	-3.067	0.002163	--+--	0.673570721
cg02760280	37	1	21993555	RAP1GAP;RAP1GAP	2425	-2.992	0.002774	-----	0.831615705	2327	-3.067	0.002165	--+-+	0.673570721
cg08448589	37	8	69242921		2425	-2.992	0.002775	-----	0.831615705	2327	-3.066	0.002168	-----	0.673570721
cg23483512	37	17	75884327		2425	2.991	0.002778	++++-	0.831615705	2323	-3.066	0.00217	-----	0.673570721
cg14045803	37	11	72492461	STARD10	2424	-2.991	0.00278	-----	0.831615705	2327	-3.066	0.00217	--+--	0.673570721
cg15548588	37	2	19562889		2425	-2.991	0.002782	-----	0.831615705	2327	-3.066	0.002171	-----	0.673570721
cg23939673	37	14	103736513		2425	2.991	0.002783	+++++	0.831615705	2327	3.065	0.002176	+++++	0.673570721
cg19586645	37	17	73266642	MIF4GD	2425	-2.991	0.002784	-+--+	0.831615705	2325	3.065	0.002176	+++++	0.673570721
cg14503815	37	9	96674333		2424	-2.989	0.002795	----+	0.831615705	2327	3.065	0.00218	+++++	0.673570721
cg07475890	37	11	64013837	PPP1R14B	2424	-2.989	0.002795	-----	0.831615705	2327	-3.064	0.002182	-----	0.673570721
cg07896735	37	9	124030508	GSN;GSN;GSN;GSN;GSN;GSN;GSN	2425	-2.989	0.002797	-----	0.831615705	2326	-3.064	0.002184	----+	0.673570721
cg16099687	37	12	96839959		2425	-2.989	0.002798	-----	0.831615705	2327	-3.064	0.002185	+-+--	0.673570721
cg18805894	37	8	57907010	IMPAD1	2422	2.988	0.002804	++++-	0.831615705	2327	-3.064	0.002185	--+--	0.673570721
cg16711986	37	11	47359958	MYBPC3	2424	-2.988	0.002804	+----	0.831615705	2327	-3.064	0.002185	----+	0.673570721
cg07151039	37	15	76628892	ISL2	2425	2.988	0.002806	+++++	0.831615705	2327	-3.064	0.002185	-----	0.673570721
cg15616849	37	13	103451437	BIVM;BIVM;KDELC1;BIVM;BIVM	2425	-2.988	0.002806	-+---	0.831615705	2327	-3.064	0.002186	-----	0.673570721
cg24154132	37	14	103367632	TRAF3;TRAF3;TRAF3	2425	-2.988	0.002806	-----	0.831615705	2327	-3.063	0.002189	-----	0.673570721
cg23725394	37	2	25057656	ADCY3	2422	-2.988	0.002809	--+--	0.831615705	2326	3.063	0.00219	+++++	0.673570721
cg21578543	37	4	155312795	DCHS2;DCHS2	2423	-2.988	0.002809	+----	0.831615705	2327	-3.063	0.00219	-+---	0.673570721
cg06012804	37	3	193849318		2425	-2.988	0.002809	-+---	0.831615705	2327	-3.063	0.002191	----+	0.673570721
cg00307685	37	1	92415524	BRDT	2425	-2.988	0.00281	-----	0.831615705	2327	-3.062	0.002196	-----	0.674602532
cg20106907	37	3	133525036	SRPRB	2425	-2.988	0.002811	----+	0.831615705	2327	-3.062	0.0022	-----	0.675325833
cg18075755	37	4	15429967	C1QTNF7;C1QTNF7;C1QTNF7	2425	2.987	0.002814	+++++	0.831615705	2327	3.061	0.002207	+++++	0.676264142
cg17913451	37	14	58619030	C14orf37	2425	-2.987	0.002815	----+	0.831615705	2326	3.061	0.002208	++++-	0.676264142
cg19693403	37	3	119962884	GPR156;GPR156	2425	-2.987	0.002816	--+--	0.831615705	2327	3.061	0.002208	+-+++	0.676264142
cg14354820	37	8	41691767	ANK1	2425	-2.987	0.002817	-----	0.831615705	2327	-3.06	0.002213	-----	0.676294702
cg16275172	37	15	52121933	TMOD3;TMOD3	2425	-2.987	0.002817	----+	0.831615705	2327	3.06	0.002214	+-+++	0.676294702
cg07855456	37	19	43912227	TEX101	2424	2.987	0.002818	+++++	0.831615705	2327	-3.06	0.002214	-----	0.676294702
cg02623114	37	8	145015122	PLEC1;PLEC1;PLEC1;PLEC1;PLEC1;PLEC1;PLEC1;PLEC1	2425	2.987	0.002818	+++++	0.831615705	2327	-3.059	0.002218	--+--	0.676294702
cg00318166	37	4	190230730		2423	2.987	0.002819	++-++	0.831615705	2326	-3.059	0.002221	--+--	0.676294702
cg27097018	37	6	6320614	F13A1	2424	-2.986	0.002824	----+	0.831615705	2327	3.059	0.002221	+++-+	0.676294702
cg13816414	37	12	130935796	RIMBP2	2425	2.986	0.002824	+++++	0.831615705	2327	-3.059	0.002222	-----	0.676294702
cg19639479	37	1	1374669	VWA1;VWA1	2425	2.986	0.002826	+++++	0.831615705	2327	-3.059	0.002222	-----	0.676294702
cg10948340	37	2	65357305	RAB1A;RAB1A;RAB1A;RAB1A	2425	2.986	0.002828	++-++	0.831615705	2326	-3.059	0.002224	--+-+	0.676294702
cg17265358	37	4	781272	CPLX1	2425	-2.986	0.002829	-----	0.831615705	2325	-3.058	0.002227	-+---	0.676294702
cg21303428	37	7	5112654	LOC389458	2425	2.985	0.002834	+++++	0.831615705	2327	3.058	0.002228	+++++	0.676294702
cg24866923	37	15	54051239	WDR72	2424	-2.985	0.002835	--+-+	0.831615705	2327	-3.058	0.00223	-----	0.676294702
cg12595026	37	5	1565222		2425	-2.985	0.002835	-----	0.831615705	2327	3.057	0.002234	+++++	0.676294702
cg09504352	37	12	58146286	CDK4	2424	-2.984	0.002843	-----	0.831615705	2327	3.057	0.002235	+++++	0.676294702
cg14855367	37	3	191048308	UTS2D;CCDC50;CCDC50;UTS2D	2425	2.984	0.002843	+++++	0.831615705	2141	-3.057	0.002236	--?--	0.676294702
cg26884787	37	16	88543447	ZFPM1	2425	-2.984	0.002843	--+--	0.831615705	2326	-3.057	0.002237	-----	0.676294702
cg15707455	37	1	28157011	PPP1R8;PPP1R8;PPP1R8	2424	-2.984	0.002843	-----	0.831615705	2327	-3.057	0.002238	-----	0.676294702
cg25901897	37	10	120843975		2421	2.984	0.002845	++-++	0.831615705	2327	3.056	0.00224	++++-	0.676294702
cg07676273	37	5	111755053	EPB41L4A;FLJ11235	2425	-2.984	0.002849	-----	0.831615705	2327	-3.056	0.002242	--+-+	0.676294702
cg03832162	37	2	145281739		2425	-2.983	0.002851	-----	0.831615705	2327	3.056	0.002242	+++++	0.676294702
cg25823578	37	14	52781312	PTGER2	2424	-2.983	0.002852	-+---	0.831615705	2327	3.056	0.002244	+++++	0.676294702
cg13021384	37	15	50474754	SLC27A2;SLC27A2	2425	-2.983	0.002852	----+	0.831615705	2327	-3.056	0.002245	-----	0.676294702
cg09713872	37	9	37592701	TOMM5;TOMM5;TOMM5	2425	-2.982	0.002861	-----	0.831615705	2326	-3.056	0.002246	--+--	0.676294702
cg15437612	37	22	39928986	RPS19BP1	2425	-2.982	0.002865	-----	0.831615705	2327	3.055	0.002248	+-+++	0.676400665
cg27434467	37	10	101686326	NCRNA00093;DNMBP	2425	-2.981	0.00287	-----	0.831615705	2327	-3.055	0.002254	--+--	0.677618312
cg06610559	37	17	74554360	SNORD1C	2424	-2.981	0.002872	-+---	0.831615705	2326	3.054	0.002256	++++-	0.677618312
cg00013369	37	1	192857594		2424	-2.981	0.002873	--+-+	0.831615705	2326	-3.054	0.002257	+---+	0.677618312
cg14890631	37	8	42772400	HOOK3	2425	-2.981	0.002874	--+--	0.831615705	2324	3.053	0.002262	++++-	0.678427111
cg02224749	37	3	8543211	LMCD1	2425	-2.981	0.002874	-----	0.831615705	2322	3.053	0.002263	+++++	0.678427111
cg26296969	37	6	160206205	TCP1;TCP1	2423	2.98	0.002883	+++++	0.831615705	2327	3.053	0.002267	+++++	0.679130198
cg01129459	37	14	60386828		2424	-2.98	0.002884	----+	0.831615705	2325	3.052	0.002272	+++++	0.679244009
cg19363546	37	11	120110701	POU2F3	2425	-2.979	0.002889	-----	0.831615705	2325	3.052	0.002272	++-++	0.679244009
cg03580107	37	1	1854473		2424	2.979	0.002889	+-+++	0.831615705	2327	-3.052	0.002273	----+	0.679244009
cg14458619	37	9	8858644	PTPRD;PTPRD	2425	2.979	0.00289	++-++	0.831615705	2325	-3.052	0.002274	-----	0.679244009
cg05230392	37	17	55976522	CUEDC1	2425	-2.979	0.00289	-----	0.831615705	2327	-3.051	0.002279	-----	0.679407404
cg15371801	37	2	232348684		2423	2.979	0.002891	++++-	0.831615705	2327	-3.051	0.002282	-----	0.679407404
cg02434541	37	11	34377618	ABTB2	2423	2.979	0.002892	+++++	0.831615705	2326	-3.051	0.002283	-----	0.679407404
cg08463231	37	15	78103228		2425	-2.979	0.002892	---++	0.831615705	2326	3.051	0.002284	+++++	0.679407404
cg04070215	37	12	110267916	TRPV4;TRPV4	2425	-2.979	0.002892	-----	0.831615705	2327	-3.05	0.002285	-----	0.679407404
cg24079381	37	17	77115473	HRNBP3	2425	-2.978	0.002898	----+	0.831615705	2327	3.05	0.002288	++++-	0.679407404
cg00783877	37	2	65955222		2425	2.978	0.002902	+-+++	0.831615705	2327	-3.05	0.002289	--+--	0.679407404
cg18073514	37	19	1065728	HMHA1	2425	2.978	0.002903	+++++	0.831615705	2327	-3.05	0.002291	--+--	0.679407404
cg12363404	37	20	43001703	HNF4A;HNF4A;HNF4A	2424	2.978	0.002903	+++++	0.831615705	2327	-3.049	0.002292	--+--	0.679407404
cg09058748	37	2	87035698	CD8A	2425	-2.978	0.002903	-----	0.831615705	2327	-3.049	0.002294	-----	0.679407404
cg26040060	37	17	76676794	CYTH1;CYTH1	2425	-2.978	0.002905	--+--	0.831615705	2327	3.049	0.002299	-++++	0.679407404
cg19008877	37	10	78157854	C10orf11	2424	2.977	0.002907	+++++	0.831615705	2327	-3.049	0.002299	-----	0.679407404
cg19232991	37	15	91063744		2424	2.977	0.002909	++++-	0.831615705	2327	-3.048	0.0023	-----	0.679407404
cg04141459	37	3	183852329	EIF2B5	2425	-2.977	0.002914	-----	0.831615705	2327	-3.049	0.0023	-----	0.679407404
cg03228974	37	6	30067855		2425	2.977	0.002915	+++++	0.831615705	2327	-3.048	0.002303	-----	0.679407404
cg01989157	37	22	40742702	ADSL;ADSL	2424	-2.976	0.002923	-+---	0.831615705	2327	3.048	0.002304	++-++	0.679407404
cg15827818	37	8	146125805	ZNF250;ZNF250	2040	-2.975	0.002926	-?---	0.831615705	2327	-3.048	0.002305	--+--	0.679407404
cg06962684	37	18	34839039	BRUNOL4;BRUNOL4;BRUNOL4;BRUNOL4	2425	2.975	0.002926	+-+++	0.831615705	2327	-3.048	0.002305	--+-+	0.679407404
cg01775082	37	1	40157480	HPCAL4	2425	-2.975	0.002926	-----	0.831615705	2327	-3.048	0.002306	-----	0.679407404
cg09084391	37	5	346247	AHRR	2425	-2.975	0.002928	+----	0.831615705	2327	3.047	0.002312	++-++	0.679619628
cg27450153	37	7	42007440	GLI3	2424	2.975	0.002929	+--+-	0.831615705	2327	-3.047	0.002314	---+-	0.679619628
cg21027282	37	14	68816721	RAD51L1;RAD51L1;RAD51L1	2423	2.975	0.002932	+++++	0.831615705	2327	3.047	0.002314	+++++	0.679619628
cg05314420	37	2	95690169	MAL;MAL;MAL;MAL	2424	2.975	0.002934	+++++	0.831615705	2327	-3.047	0.002314	--+--	0.679619628
cg14835138	37	10	7573552		2425	2.974	0.002935	+++++	0.831615705	2327	3.047	0.002315	+++++	0.679619628
cg14053997	37	9	133358531	ASS1;ASS1	2425	-2.974	0.002936	--++-	0.831615705	2326	3.046	0.002321	+++++	0.68040766
cg25873514	37	17	81014413		2425	-2.974	0.002936	-----	0.831615705	2327	-3.046	0.002321	----+	0.68040766
cg07724433	37	4	147443257	SLC10A7;SLC10A7	2424	-2.974	0.002938	-----	0.831615705	2327	-3.046	0.002323	-----	0.680415391
cg25952581	37	7	27170961	HOXA4	2425	-2.974	0.002938	-----	0.831615705	2327	-3.045	0.002325	-----	0.680415391
cg20212339	37	8	28908912	HMBOX1;HMBOX1	2419	2.974	0.002941	+++++	0.831615705	2327	3.045	0.002326	+++++	0.680415391
cg25143871	37	12	117624653	FBXO21;FBXO21	2423	2.974	0.002942	+++++	0.831615705	2327	3.044	0.002332	++++-	0.681298794
cg07374121	37	1	9711632	PIK3CD	2425	-2.973	0.002945	-+--+	0.831615705	2327	-3.044	0.002333	--+--	0.681298794
cg02102103	37	9	17135705	CNTLN;CNTLN	2425	-2.973	0.002945	-----	0.831615705	2324	-3.044	0.002334	--+--	0.681298794
cg22367727	37	3	114102609	ZBTB20;ZBTB20;ZBTB20;ZBTB20;ZBTB20;ZBTB20;ZBTB20	2424	-2.973	0.002946	--+--	0.831615705	2327	-3.044	0.002338	+----	0.681496989
cg02577963	37	19	5041570	KDM4B	2425	-2.973	0.002949	-----	0.831615705	2327	-3.044	0.002338	-----	0.681496989
cg12297590	37	6	158080750	ZDHHC14;ZDHHC14	2424	-2.973	0.002949	--+--	0.831615705	2327	-3.043	0.002342	---+-	0.681694621
cg23349767	37	19	15482099	AKAP8	2425	-2.973	0.002949	-----	0.831615705	2327	-3.043	0.002342	-----	0.681694621
cg09373025	37	20	62571664	UCKL1	2425	-2.973	0.002949	-----	0.831615705	2327	3.043	0.002344	+++++	0.681793227
cg04819580	37	7	150635526		2424	-2.973	0.002952	-----	0.831615705	2327	-3.042	0.002346	----+	0.681891694
cg20818262	37	8	73480145	KCNB2	2424	-2.973	0.002953	-----	0.831615705	2327	3.042	0.002348	++-++	0.681990021
cg25798112	37	3	141595103	ATP1B3	2425	2.972	0.002954	++++-	0.831615705	2326	-3.041	0.002355	--+--	0.68353946
cg10585379	37	6	33286540	ZBTB22;DAXX;DAXX;ZBTB22;DAXX;DAXX	2425	-2.972	0.002955	-----	0.831615705	2327	-3.041	0.002358	-----	0.68373337
cg16784555	37	15	41708739	RTF1	2425	-2.972	0.002956	-----	0.831615705	2327	-3.041	0.002359	-----	0.68373337
cg17809632	37	2	27435717	SLC5A6;C2orf28;SLC5A6;C2orf28;C2orf28	2421	-2.972	0.002957	-----	0.831615705	2326	-3.04	0.002362	-----	0.684119756
cg27603915	37	11	20692113	NELL1;NELL1	2425	2.972	0.002963	+++++	0.831615705	2326	-3.04	0.002364	-----	0.684216165
cg08274369	37	16	70488473	FUK	2425	2.971	0.002967	+++++	0.831615705	2327	-3.04	0.002369	-+---	0.685180121
cg15405028	37	17	20945555	USP22	2425	-2.971	0.002967	-----	0.831615705	2324	3.039	0.002371	+++++	0.685275648
cg21019820	37	3	49059209	MIR191;NDUFAF3;NDUFAF3;NDUFAF3;NDUFAF3;NDUFAF3;NDUFAF3;DALRD3	2425	-2.971	0.002967	-----	0.831615705	2327	3.039	0.002375	++++-	0.68592064
cg02880679	37	17	49295615	MBTD1	2422	2.971	0.002968	+++++	0.831615705	2327	3.038	0.002381	+++++	0.68592064
cg13349179	37	6	134373485	SLC2A12	2425	-2.971	0.002972	-----	0.831615705	2327	-3.038	0.002382	----+	0.68592064
cg09114581	37	6	32077103	TNXB;TNXB	2424	2.971	0.002972	++-++	0.831615705	2325	3.038	0.002385	+-+++	0.68592064
cg08575696	37	12	121087382	CABP1;CABP1;CABP1	2425	2.971	0.002973	++++-	0.831615705	2327	-3.038	0.002385	-----	0.68592064
cg15544596	37	19	4683273	DPP9	2425	-2.97	0.002975	-----	0.831615705	2327	-3.037	0.002389	-----	0.68592064
cg06866423	37	6	90926672	BACH2;BACH2	2423	2.97	0.002978	+++++	0.831615705	2326	-3.037	0.002389	-----	0.68592064
cg24932585	37	19	12666317		2425	2.97	0.002981	+++++	0.831615705	2327	3.036	0.002394	+++++	0.68592064
cg14006239	37	9	133970439	AIF1L	2425	-2.969	0.002983	-----	0.831615705	2327	3.036	0.002395	+++++	0.68592064
cg04275506	37	1	12445337	VPS13D;VPS13D	2425	2.969	0.002987	+++++	0.831615705	2327	-3.036	0.002396	-+---	0.68592064
cg03454541	37	7	5111488	LOC389458	2425	2.969	0.002992	+++++	0.831615705	2327	3.036	0.002399	+++++	0.68592064
cg27533704	37	3	158390525	LXN;GFM1	2425	-2.968	0.002995	-----	0.831615705	2327	-3.036	0.002399	-----	0.68592064
cg25775832	37	7	143059659	FAM131B;FAM131B	2425	-2.968	0.002996	----+	0.831615705	2326	-3.036	0.0024	+---+	0.68592064
cg17405908	37	7	128784419	TSPAN33	2425	-2.968	0.002998	----+	0.831615705	2327	-3.035	0.002403	-----	0.68592064
cg02508656	37	3	127871445	EEFSEC	2425	-2.968	0.003	-----	0.831615705	2327	-3.035	0.002405	-----	0.68592064
cg11071534	37	7	127983900	RBM28;RBM28;RBM28;RBM28	2425	2.968	0.003001	+++++	0.831615705	2326	-3.035	0.002406	-----	0.68592064
cg07922924	37	1	11211274	MTOR	2425	-2.967	0.003003	-----	0.831615705	2327	3.035	0.002407	+++++	0.68592064
cg16618282	37	3	47018402	CCDC12	2425	2.967	0.003006	++-+-	0.831615705	2327	-3.035	0.002408	-----	0.68592064
cg10092935	37	15	43594820	TGM7	2425	-2.967	0.003006	--+--	0.831615705	2327	-3.035	0.002408	-+---	0.68592064
cg26581292	37	16	49559517	ZNF423	2425	-2.967	0.003009	--+-+	0.831615705	2327	-3.035	0.002409	--+--	0.68592064
cg00347882	37	16	88483312		2424	-2.967	0.00301	--+--	0.831615705	2327	3.034	0.00241	++-++	0.68592064
cg00526629	37	1	187378159		2421	2.967	0.003011	+-+++	0.831615705	2326	-3.034	0.00241	--+--	0.68592064
cg05049628	37	11	72525270	ATG16L2	2425	-2.966	0.003014	-----	0.831615705	2327	-3.034	0.002413	-----	0.686107492
cg03650233	37	8	57360226	PENK	2425	-2.966	0.003016	----+	0.831615705	2326	-3.034	0.002414	-----	0.686107492
cg06116704	37	2	23913094	KLHL29	2423	-2.966	0.003017	--+-+	0.831615705	2327	3.034	0.002416	+-+++	0.686200724
cg17868694	37	7	100841533	MOGAT3	2425	2.966	0.003018	+++++	0.831615705	2327	-3.033	0.00242	----+	0.686572366
cg11206576	37	22	46431712		2424	-2.966	0.003018	----+	0.831615705	2327	3.033	0.002422	+++++	0.686572366
cg02783314	37	6	1788530	GMDS	2423	2.966	0.00302	++++-	0.831615705	2326	3.033	0.002423	+++++	0.686572366
cg21575667	37	19	1621692	TCF3;TCF3	2425	2.966	0.00302	++++-	0.831615705	2327	3.033	0.002424	++-++	0.686572366
cg19258028	37	11	123050207	ASAM	2424	2.966	0.003021	+++++	0.831615705	2326	3.032	0.002427	+++++	0.686757418
cg18924222	37	12	104444128	GLT8D2	2423	2.966	0.003022	+++++	0.831615705	2327	3.032	0.002428	++++-	0.686757418
cg27323780	37	13	28024626	MTIF3;MTIF3;MTIF3;MTIF3	2424	-2.965	0.003024	----+	0.831615705	2327	3.032	0.00243	++++-	0.686849753
cg19176553	37	17	43049895		2425	2.965	0.003027	+++++	0.831615705	2327	-3.032	0.002432	-----	0.686941961
cg20643675	37	19	54173727	MIR1323	2425	-2.964	0.003035	----+	0.831615705	2325	3.031	0.002437	++++-	0.687690139
cg09907068	37	2	197159060	HECW2	2423	2.964	0.003037	+++++	0.831615705	2327	-3.031	0.002438	-----	0.687690139
cg00000957	37	1	5937253	NPHP4	2425	-2.964	0.003038	--+--	0.831615705	2327	3.031	0.00244	++++-	0.687758491
cg22115076	37	5	50673588		2423	-2.964	0.003041	-+---	0.831615705	2327	-3.03	0.002443	--+--	0.687758491
cg14258675	37	14	75348443	DLST	2425	-2.963	0.003042	-----	0.831615705	2141	-3.03	0.002444	--?--	0.687758491
cg05144089	37	1	235292386	SNORA14B;TOMM20	2421	-2.963	0.003044	-----	0.831615705	2327	-3.03	0.002448	-----	0.687758491
cg25594100	37	7	4786943	FOXK1	2423	-2.963	0.003046	--+--	0.831615705	2327	-3.03	0.00245	-----	0.687758491
cg16569407	37	17	19617253	SLC47A2;SLC47A2	2424	-2.963	0.003049	--+--	0.831615705	2327	-3.029	0.002451	-----	0.687758491
cg04604946	37	12	7023352	LRRC23;ENO2;LRRC23;LRRC23	2425	2.963	0.00305	+++++	0.831615705	2327	-3.029	0.002453	----+	0.687758491
cg14642833	37	10	58121299	ZWINT;ZWINT;ZWINT	2425	2.963	0.003051	+++++	0.831615705	2327	-3.029	0.002453	-----	0.687758491
cg07226317	37	12	52976095		2424	-2.962	0.003052	-----	0.831615705	2327	3.029	0.002454	++++-	0.687758491
cg26921187	37	14	89883537	FOXN3;FOXN3	2425	-2.962	0.003056	-----	0.831615705	2323	-3.029	0.002455	----+	0.687758491
cg06919790	37	6	33378912	PHF1;PHF1;PHF1;PHF1;PHF1	2425	2.962	0.003059	+++++	0.831615705	2327	-3.028	0.002461	----+	0.688211108
cg05596265	37	3	2141382	CNTN4	2424	-2.961	0.003062	-+---	0.831615705	2327	-3.028	0.002462	-----	0.688211108
cg18280558	37	8	27145435	TRIM35	2423	-2.961	0.003062	--++-	0.831615705	2326	-3.028	0.002463	--+--	0.688211108
cg24538292	37	2	206579059	NRP2;NRP2;NRP2;NRP2;NRP2;NRP2	2425	-2.961	0.003063	-----	0.831615705	2327	-3.028	0.002464	-----	0.688211108
cg10067062	37	21	44086302	PDE9A;PDE9A;PDE9A;PDE9A;PDE9A;PDE9A;PDE9A;PDE9A;PDE9A;PDE9A;PDE9A;PDE9A;PDE9A;PDE9A;PDE9A;PDE9A;PDE9A;PDE9A;PDE9A;PDE9A	2425	-2.961	0.003063	--+-+	0.831615705	2327	-3.028	0.002465	--+--	0.688211108
cg00734800	37	3	50388182	TUSC4;CYB561D2;TUSC4	2425	-2.961	0.003066	-+--+	0.831615705	2327	-3.027	0.00247	-----	0.688444997
cg17600662	37	17	2952767		2425	-2.961	0.003069	-----	0.831615705	2327	-3.027	0.002472	-----	0.688444997
cg00054774	37	21	43373079	C2CD2	2425	2.961	0.00307	++-++	0.831615705	2327	-3.026	0.002474	----+	0.688444997
cg02573873	37	16	81520244	CMIP	2425	-2.961	0.00307	--+--	0.831615705	2327	-3.027	0.002474	-----	0.688444997
cg12519783	37	12	131580615	GPR133	2423	-2.96	0.003071	-----	0.831615705	2327	-3.026	0.002476	-----	0.688444997
cg23793625	37	17	7416364	POLR2A	2425	2.96	0.003073	+++++	0.831615705	2327	-3.026	0.002482	-----	0.688444997
cg18071532	37	12	48357234	TMEM106C;TMEM106C;TMEM106C;TMEM106C	2425	-2.96	0.003073	--+--	0.831615705	2327	3.026	0.002482	+-+++	0.688444997
cg03710119	37	20	44509748	ZSWIM1	2425	-2.96	0.003075	-+--+	0.831615705	2326	-3.025	0.002487	-+---	0.688444997
cg25691070	37	22	46041550		2424	-2.96	0.00308	-----	0.831615705	2327	-3.025	0.002488	+----	0.688444997
cg02347312	37	13	113698606	MCF2L;MCF2L	2425	-2.959	0.003088	-----	0.831615705	2141	-3.025	0.00249	--?--	0.688444997
cg27019068	37	6	147728156		2425	-2.959	0.003091	+-+--	0.831615705	2327	-3.024	0.002492	-----	0.688444997
cg00319595	37	16	75300861	BCAR1;BCAR1;BCAR1;BCAR1;BCAR1	2425	-2.958	0.003094	--+--	0.831615705	2327	-3.024	0.002496	-----	0.688444997
cg11345693	37	17	79170810	AZI1;AZI1	2425	-2.958	0.003095	-----	0.831615705	2327	-3.024	0.002496	-+---	0.688444997
cg07880190	37	5	5521760		2421	2.958	0.003101	++++-	0.831615705	2327	3.024	0.002497	-++++	0.688444997
cg25468915	37	6	167152254	RPS6KA2	2424	2.957	0.003105	+++++	0.831615705	2326	-3.024	0.002498	---++	0.688444997
cg09572169	37	11	16947062	PLEKHA7	2425	-2.957	0.003105	-----	0.831615705	2326	3.024	0.002498	+++++	0.688444997
cg01966390	37	1	205428207		2425	2.957	0.003106	+++++	0.831615705	2327	-3.023	0.0025	-----	0.688444997
cg09896315	37	11	94172892	MRE11A;MRE11A	2423	2.957	0.003108	++++-	0.831615705	2327	-3.023	0.002501	-----	0.688444997
cg11035813	37	11	71159731	DHCR7;DHCR7	2425	-2.957	0.003109	-+---	0.831615705	2327	3.023	0.002502	++-++	0.688444997
cg25290633	37	10	101601462	ABCC2	2422	2.957	0.003109	+-+++	0.831615705	2327	3.023	0.002505	+++++	0.688444997
cg04013090	37	8	67342485	RRS1;RRS1	2425	-2.957	0.003111	-----	0.831615705	2141	3.023	0.002505	-+?++	0.688444997
cg20345234	37	10	65801377		2425	2.956	0.003113	+++++	0.831615705	2327	-3.023	0.002506	-----	0.688444997
cg17370700	37	17	5401814		2422	2.956	0.003116	+++++	0.831615705	2327	-3.022	0.00251	-----	0.688444997
cg14719722	37	7	150148022	GIMAP8;GIMAP8	2425	2.956	0.003118	++-+-	0.831615705	2326	-3.022	0.002511	-----	0.688444997
cg17810609	37	5	72746710		2425	-2.956	0.00312	-----	0.831615705	2327	-3.022	0.002511	-----	0.688444997
cg26090045	37	17	68025978		2425	-2.956	0.00312	----+	0.831615705	2326	-3.022	0.002513	-----	0.688444997
cg05469346	37	5	174115696		2424	-2.955	0.003129	----+	0.831615705	2326	-3.021	0.00252	-----	0.688444997
cg15410418	37	5	59559180	PDE4D	2424	2.955	0.003129	+++++	0.831615705	2327	-3.021	0.00252	--+--	0.688444997
cg16783571	37	6	74064594	DPPA5	2425	2.955	0.003129	+++++	0.831615705	2327	3.021	0.002522	+++++	0.688444997
cg08453205	37	5	179588440	RASGEF1C	2425	2.955	0.003132	++-++	0.831615705	2327	-3.02	0.002524	-----	0.688444997
cg16925090	37	11	101785516	KIAA1377;ANGPTL5	2425	-2.954	0.003137	-+---	0.831615705	2326	-3.02	0.002524	--+--	0.688444997
cg01935400	37	17	80393124	HEXDC	2424	-2.954	0.003137	-----	0.831615705	2326	-3.02	0.002526	-+---	0.688444997
cg23014549	37	1	245727587	KIF26B	2425	-2.954	0.003142	--+--	0.831615705	2327	3.02	0.002528	+++++	0.688444997
cg01240823	37	15	92667819	SLCO3A1;SLCO3A1	2424	-2.953	0.003142	-----	0.831615705	2326	-3.02	0.002529	--+--	0.688444997
cg21960828	37	4	7056452	TADA2B	2424	2.953	0.003145	++++-	0.831615705	2327	-3.02	0.002531	-+---	0.688444997
cg04302628	37	2	241095290		2425	2.953	0.003145	+++++	0.831615705	2327	-3.02	0.002531	-+---	0.688444997
cg18333041	37	3	139918866	CLSTN2	2425	-2.953	0.003145	----+	0.831615705	2327	-3.019	0.002536	-----	0.688444997
cg21517261	37	7	38217791	STARD3NL	2425	-2.953	0.003146	-----	0.831615705	2327	3.019	0.002538	++-++	0.688444997
cg02384501	37	7	94292939	PEG10;PEG10	2425	-2.953	0.003148	-----	0.831615705	2323	-3.019	0.002539	--+--	0.688444997
cg17113147	37	17	753545	NXN	2424	-2.953	0.003149	-----	0.831615705	2327	3.019	0.00254	++-++	0.688444997
cg11266540	37	4	8253235		2423	-2.953	0.003149	--+--	0.831615705	2326	-3.019	0.00254	-----	0.688444997
cg09558425	37	10	30073283		2425	-2.953	0.00315	-----	0.831615705	2327	-3.018	0.002541	----+	0.688444997
cg01100465	37	7	157585095	PTPRN2;PTPRN2;PTPRN2	2422	2.953	0.003151	+++++	0.831615705	2327	-3.018	0.002542	-----	0.688444997
cg07002058	37	17	56407088	BZRAP1;BZRAP1	2425	-2.952	0.003152	-+---	0.831615705	2326	-3.018	0.002543	----+	0.688444997
cg04782738	37	2	241228741		2424	-2.952	0.003154	----+	0.831615705	2327	-3.018	0.002543	-----	0.688444997
cg15836711	37	11	111944993	C11orf57;C11orf57;C11orf57;C11orf57;C11orf57;C11orf57;PIH1D2;PIH1D2	2425	-2.952	0.003154	-----	0.831615705	2141	-3.018	0.002543	-+?--	0.688444997
cg08046411	37	11	1979572		2425	2.952	0.003155	++-++	0.831615705	2327	-3.018	0.002545	+----	0.688532263
cg07955315	37	12	132687729	GALNT9;GALNT9	2425	-2.952	0.003161	-----	0.831615705	2326	3.018	0.002547	+++++	0.688619414
cg17499358	37	1	24476861		2424	2.951	0.003165	++-++	0.831615705	2327	-3.017	0.00255	--+--	0.688976638
cg07062338	37	10	123301036	FGFR2;FGFR2;FGFR2;FGFR2;FGFR2;FGFR2;FGFR2;FGFR2;FGFR2	2422	2.951	0.003167	+-+++	0.831615705	2327	-3.017	0.002554	-----	0.6896034
cg00718923	37	15	67486665	SMAD3;SMAD3;SMAD3;SMAD3	2424	-2.951	0.00317	--+--	0.831615705	2326	-3.017	0.002557	-----	0.68976452
cg04004363	37	17	70964490	SLC39A11;SLC39A11	2425	-2.951	0.003171	-----	0.831615705	2326	3.016	0.002558	++++-	0.68976452
cg06577521	37	11	2423445	TSSC4	2425	2.95	0.003174	+++++	0.831615705	2325	-3.016	0.00256	-----	0.68976452
cg13617225	37	9	132256562		2425	-2.95	0.003177	--+--	0.831615705	2327	3.016	0.002563	++++-	0.68976452
cg27224547	37	11	73588271	CHCHD8;PAAF1	2425	-2.949	0.003184	-----	0.831615705	2327	-3.016	0.002563	--++-	0.68976452
cg02859421	37	19	3465071		2425	-2.949	0.003185	----+	0.831615705	2327	3.015	0.002567	-++++	0.690388302
cg05767562	37	17	76227422	LOC283999	2425	2.949	0.003188	+++++	0.831615705	2327	-3.015	0.002573	----+	0.691364821
cg17750109	37	1	115844232	NGF	2424	-2.949	0.003188	-----	0.831615705	2325	-3.015	0.002574	+---+	0.691364821
cg03267220	37	4	17710911	FAM184B	2425	-2.949	0.003189	-----	0.831615705	2327	-3.014	0.00258	----+	0.691871195
cg19360482	37	5	1726171		2425	2.949	0.00319	+-+++	0.831615705	2327	3.014	0.002582	+++++	0.691871195
cg13784792	37	17	39942930	JUP;JUP;JUP;JUP	2425	-2.949	0.003193	-+---	0.831615705	2327	-3.013	0.002583	-----	0.691871195
cg01089249	37	2	171676553	GAD1;GAD1	2425	2.947	0.003205	+++++	0.831615705	2327	-3.013	0.002584	-----	0.691871195
cg21996137	37	6	16761906	ATXN1;ATXN1	2425	-2.947	0.003207	-+---	0.831615705	2327	3.013	0.002586	+++++	0.691871195
cg06877762	37	15	56035454	PRTG	2425	-2.947	0.003209	-+---	0.831615705	2327	-3.013	0.002586	-----	0.691871195
cg14495916	37	3	171800301	FNDC3B;FNDC3B	2421	2.947	0.003212	++++-	0.831615705	2326	-3.013	0.002588	-----	0.691955206
cg20969388	37	19	3648690	PIP5K1C	2425	-2.947	0.003212	---+-	0.831615705	2327	-3.012	0.002591	----+	0.692306304
cg27244432	37	1	147142282	ACP6;ACP6	2425	-2.947	0.003213	-----	0.831615705	2327	3.012	0.002597	+++++	0.69330372
cg14460735	37	1	246728727	CNST;TFB2M;CNST	2424	-2.946	0.003218	--+--	0.831615705	2326	3.012	0.002599	++++-	0.69330372
cg18958859	37	6	28832245		2424	-2.946	0.003218	--+--	0.831615705	2326	-3.011	0.0026	-+---	0.69330372
cg00791851	37	1	76518896		2425	2.946	0.003222	+++++	0.831615705	2325	-3.011	0.002607	-----	0.69330372
cg06488443	37	2	162280341	TBR1	2425	-2.946	0.003222	-+---	0.831615705	2327	3.011	0.002608	-++++	0.69330372
cg26244164	37	8	12987449	DLC1;DLC1	2424	2.946	0.003222	++-+-	0.831615705	2327	3.011	0.002608	+++++	0.69330372
cg19473068	37	5	179597454	RASGEF1C	2425	-2.945	0.003225	--+-+	0.831615705	2326	3.01	0.002609	+++++	0.69330372
cg10612915	37	10	97393449	ALDH18A1;ALDH18A1	2424	2.945	0.003226	+++++	0.831615705	2327	3.01	0.002611	+-++-	0.69330372
cg02852989	37	19	55955292	SHISA7	2425	2.945	0.003234	+++++	0.831615705	2327	3.01	0.002612	+++++	0.69330372
cg07798407	37	2	181122446		2423	2.945	0.003235	+++++	0.831615705	2327	-3.01	0.002615	--+--	0.69330372
cg17707823	37	6	169260618		2423	-2.944	0.003236	----+	0.831615705	2325	-3.01	0.002616	--+--	0.69330372
cg06748584	37	17	79520919	C17orf70	2424	2.944	0.003237	+++++	0.831615705	2327	-3.01	0.002616	----+	0.69330372
cg10949611	37	3	152552566	P2RY1	2424	-2.944	0.003237	-----	0.831615705	2326	-3.009	0.002618	--+-+	0.69330372
cg14176449	37	3	155572176	SLC33A1	2423	-2.944	0.003237	-----	0.831615705	2327	3.009	0.002619	+++++	0.69330372
cg03433986	37	11	62477624	BSCL2	2425	-2.944	0.003238	-----	0.831615705	2326	-3.009	0.002621	-+--+	0.69330372
cg11731606	37	1	43770899	TIE1	2425	-2.944	0.003238	--+--	0.831615705	2326	3.009	0.002623	+++++	0.69330372
cg12821804	37	11	2890705	KCNQ1DN	2424	-2.944	0.003242	-----	0.831615705	2324	-3.009	0.002625	-----	0.69330372
cg08566548	37	19	40893299	HIPK4	2425	2.944	0.003244	++-++	0.831615705	2325	-3.008	0.002626	--+--	0.69330372
cg17158941	37	7	1073255	C7orf50;C7orf50;C7orf50	2425	-2.944	0.003245	-----	0.831615705	2326	-3.008	0.002627	----+	0.69330372
cg22032789	37	5	149512529	PDGFRB	2425	-2.943	0.003247	-----	0.831615705	2327	-3.008	0.002632	-----	0.69330372
cg06338710	37	1	92946187	GFI1;GFI1;GFI1	2420	-2.943	0.003247	-+---	0.831615705	2327	3.007	0.002635	+++++	0.69330372
cg10396041	37	7	102470281	FBXL13;FBXL13	2425	-2.943	0.003248	-----	0.831615705	2327	3.007	0.002636	+++++	0.69330372
cg24962827	37	3	24262634	THRB;THRB;THRB	2423	-2.943	0.003251	-----	0.831615705	2327	-3.007	0.002638	-----	0.69330372
cg03895857	37	15	26915752	GABRB3;GABRB3	2425	2.943	0.003253	+++-+	0.831615705	2327	3.007	0.002639	+-+++	0.69330372
cg08535374	37	1	110679730		2421	-2.942	0.003258	-+---	0.831615705	2325	3.007	0.002639	+++++	0.69330372
cg09081965	37	10	102046000	BLOC1S2;BLOC1S2;BLOC1S2	2425	-2.942	0.00326	-----	0.831615705	2327	3.007	0.002641	+++++	0.69330372
cg11986643	37	6	32634316	HLA-DQB1	2425	-2.941	0.003267	-----	0.831615705	2326	3.007	0.002642	+++++	0.69330372
cg11957848	37	6	169575326		2424	2.941	0.003267	+++++	0.831615705	2327	-3.006	0.002645	-----	0.69330372
cg07714534	37	11	82612592	PRCP;C11orf82;PRCP	2422	-2.941	0.00327	-+---	0.831615705	2327	3.006	0.002646	+++++	0.69330372
cg01986205	37	4	38665594	KLF3;FLJ13197	2425	-2.941	0.003276	-----	0.831615705	2326	3.006	0.002647	+++++	0.69330372
cg17679864	37	3	40498818	RPL14;RPL14;RPL14	2425	2.941	0.003276	+++++	0.831615705	2327	-3.005	0.002653	-----	0.69330372
cg17069541	37	4	4380019		2425	-2.94	0.003278	-----	0.831615705	2327	-3.005	0.002653	----+	0.69330372
cg06772785	37	17	40023925	ACLY;ACLY	2421	2.94	0.003281	+++++	0.831615705	2327	-3.005	0.002655	-+---	0.69330372
cg21551985	37	4	8561110		2425	-2.94	0.003283	-----	0.831615705	2327	-3.005	0.002655	-----	0.69330372
cg19436700	37	10	133784523	BNIP3	2424	2.94	0.003284	+++++	0.831615705	2327	-3.005	0.002657	----+	0.69330372
cg25712005	37	7	73443113	ELN;ELN;ELN;ELN;ELN	2425	-2.94	0.003284	-----	0.831615705	2327	-3.005	0.002659	----+	0.69330372
cg27501759	37	3	8809715	OXTR	2425	2.94	0.003286	+--++	0.831615705	2326	3.004	0.002662	+++++	0.69330372
cg03891574	37	11	56099968		2424	-2.939	0.003288	-----	0.831615705	2327	-3.004	0.002662	---+-	0.69330372
cg20877313	37	12	56881753	GLS2	2424	-2.939	0.003288	-----	0.831615705	2327	-3.004	0.002665	-----	0.69330372
cg15958828	37	3	71598380	FOXP1;FOXP1	2425	2.939	0.003289	++++-	0.831615705	2327	-3.003	0.002669	--+--	0.69330372
cg25257677	37	8	22223985	SLC39A14;SLC39A14;SLC39A14;SLC39A14	2425	2.939	0.003292	++-++	0.831615705	2327	-3.003	0.00267	----+	0.69330372
cg15456502	37	13	28591071	FLT3	2425	2.939	0.003292	+-+++	0.831615705	2325	3.003	0.00267	+++++	0.69330372
cg14557202	37	12	54764371	ZNF385A;ZNF385A;ZNF385A	2425	2.939	0.003295	+++++	0.831615705	2327	3.002	0.002679	+++++	0.69330372
cg15195541	37	8	4188646	CSMD1	2425	2.939	0.003296	++-+-	0.831615705	2327	-3.002	0.002679	-----	0.69330372
cg18135767	37	1	29520310	MECR;MECR	2425	-2.938	0.003299	-----	0.831615705	2324	-3.002	0.002682	--+--	0.69330372
cg20060080	37	15	44063940	PDIA3	2424	2.938	0.003299	+++++	0.831615705	2326	-3.002	0.002683	-----	0.69330372
cg13905776	37	1	150601648	ENSA;ENSA;ENSA;ENSA;ENSA;ENSA;ENSA;ENSA	2420	2.938	0.003305	++-++	0.831615705	2327	3.002	0.002686	++-++	0.69330372
cg23363039	37	12	6056642	ANO2	2425	-2.938	0.003308	-----	0.831615705	2327	-3.001	0.002687	+----	0.69330372
cg07121980	37	15	45879310	PLDN	2425	-2.937	0.003311	-+---	0.831615705	2325	-3.001	0.00269	-----	0.69330372
cg22576083	37	22	38885964	DDX17;DDX17;DDX17;DDX17	2422	2.937	0.003312	+++++	0.831615705	2327	-3.001	0.002694	----+	0.69330372
cg08016363	37	17	21118577	TMEM11;TMEM11	2424	-2.937	0.003312	-----	0.831615705	2326	-3	0.002696	-----	0.69330372
cg24098008	37	10	132877018		2425	-2.937	0.003314	--+--	0.831615705	2327	-3	0.002696	---+-	0.69330372
cg02387946	37	6	169092705		2425	-2.937	0.003317	+----	0.831615705	2322	-3	0.002699	--+--	0.69330372
cg04851505	37	1	37783871		2425	2.936	0.00332	++-++	0.831615705	2327	3	0.0027	+++++	0.69330372
cg11826869	37	9	72027019		2039	2.936	0.003321	+?+++	0.831615705	2326	-3	0.002701	--+--	0.69330372
cg12358443	37	7	99699161	AP4M1;MCM7;AP4M1;MCM7;MCM7	2425	-2.936	0.003321	-+---	0.831615705	2327	-3	0.002704	-----	0.69330372
cg18202834	37	1	232689426		2423	-2.936	0.003326	--+--	0.831615705	2327	-2.999	0.002705	+-+--	0.69330372
cg07357033	37	1	27532592		2425	-2.936	0.003326	+----	0.831615705	2327	-2.999	0.002708	-----	0.69330372
cg21453831	37	1	228645045	HIST3H2BB	2425	-2.936	0.00333	-----	0.831615705	2325	2.999	0.002709	++++-	0.69330372
cg18061904	37	2	158454110	ACVR1C;ACVR1C;ACVR1C;ACVR1C	2424	2.935	0.003332	++-++	0.831615705	2327	2.999	0.002711	+-+++	0.69330372
cg16332060	37	11	118436807	C11orf60;C11orf60	2422	-2.935	0.003332	---+-	0.831615705	2327	-2.999	0.002712	-----	0.69330372
cg14662009	37	12	50300243		2425	-2.935	0.003335	--+--	0.831615705	2327	-2.998	0.002714	----+	0.69330372
cg24786875	37	5	94027853	ANKRD32	2425	2.935	0.003339	++-+-	0.831615705	2326	-2.998	0.002716	-----	0.69330372
cg26743132	37	13	111107905	COL4A2	2425	-2.935	0.003339	-----	0.831615705	2326	-2.998	0.00272	--+--	0.69330372
cg10308578	37	11	8053246		2425	2.934	0.003342	+++++	0.831615705	2327	-2.998	0.00272	-----	0.69330372
cg01185754	37	1	95006729	F3	2425	2.934	0.003344	+++++	0.831615705	2323	2.997	0.002724	+++++	0.69330372
cg10797552	37	8	129382151		2425	-2.934	0.003346	-----	0.831615705	2326	-2.997	0.002724	-+---	0.69330372
cg11535638	37	10	123931797	TACC2;TACC2;TACC2;TACC2	2425	-2.934	0.003348	-----	0.831615705	2327	-2.997	0.002725	-+---	0.69330372
cg11191337	37	20	44541804	PLTP;PLTP	2425	2.934	0.00335	+--++	0.831615705	2327	2.997	0.002728	+++++	0.69330372
cg05205314	37	5	23411506		2425	-2.933	0.003357	-----	0.831615705	2326	-2.997	0.00273	-----	0.69330372
cg16904580	37	1	3294385	PRDM16;PRDM16	2424	-2.933	0.003359	+-+--	0.831615705	2327	-2.997	0.002731	-----	0.69330372
cg16311685	37	1	53700341	MAGOH	2424	2.933	0.00336	+++++	0.831615705	2327	-2.997	0.002731	-----	0.69330372
cg11183415	37	3	57817932	SLMAP	2423	2.933	0.003361	+-++-	0.831615705	2327	-2.996	0.002733	----+	0.69330372
cg01743962	37	17	17686332	RAI1	2424	-2.932	0.003365	----+	0.831615705	2326	-2.996	0.002734	-+---	0.69330372
cg02105856	37	1	207119784	PIGR;PIGR	2425	-2.932	0.003366	--+--	0.831615705	2327	-2.996	0.002735	-----	0.69330372
cg13382567	37	12	119446985	SRRM4	2424	2.932	0.00337	++-++	0.831615705	2326	-2.996	0.002735	---+-	0.69330372
cg18424850	37	10	132945786	TCERG1L	2425	-2.932	0.003371	----+	0.831615705	2327	-2.996	0.002736	-----	0.69330372
cg25149888	37	7	81075		2424	2.931	0.003375	+++++	0.831615705	2324	-2.996	0.002736	--+-+	0.69330372
cg22889448	37	19	6886962	EMR1	2424	-2.931	0.003377	--+--	0.831615705	2327	-2.996	0.002739	--+--	0.69330372
cg19841506	37	17	4642056	ZMYND15;CXCL16;CXCL16;ZMYND15	2425	-2.931	0.003377	----+	0.831615705	2326	-2.995	0.002741	-----	0.69330372
cg05705018	37	11	133232497	OPCML	2425	-2.931	0.00338	-+---	0.831615705	2327	2.995	0.002742	+++++	0.69330372
cg13720710	37	10	1452970	ADARB2	2425	-2.931	0.00338	-----	0.831615705	2327	-2.995	0.002742	-----	0.69330372
cg00806198	37	17	72969066	C17orf28	2425	-2.93	0.003384	-----	0.831615705	2327	-2.995	0.002743	+----	0.69330372
cg22820726	37	11	1401914		2425	2.93	0.003387	++++-	0.831615705	2326	-2.995	0.002744	-----	0.69330372
cg03964696	37	2	74734085	PCGF1	2425	-2.93	0.003388	-----	0.831615705	2325	2.995	0.002747	+++++	0.69330372
cg11150074	37	1	200863559	C1orf106;C1orf106	2425	-2.93	0.003391	-----	0.831615705	2327	-2.994	0.00275	-----	0.69330372
cg03607946	37	20	34203965	SPAG4	2424	-2.93	0.003394	-----	0.831615705	2326	2.994	0.002751	+++++	0.69330372
cg01144086	37	16	50715260	SNX20;SNX20;SNX20;SNX20;SNX20;SNX20	2424	-2.93	0.003395	-+---	0.831615705	2327	-2.994	0.002752	--+--	0.69330372
cg12263219	37	3	100120342	LNP1;TOMM70A;LNP1	2424	-2.929	0.003397	-+---	0.831615705	2326	-2.994	0.002753	-----	0.69330372
cg13917273	37	9	132099943		2425	-2.929	0.0034	--+--	0.831615705	2325	-2.994	0.002754	--+--	0.69330372
cg23965588	37	11	71699167	RNF121;RNF121;RNF121	2424	2.929	0.003401	++-++	0.831615705	2327	-2.994	0.002755	-----	0.69330372
cg18177659	37	18	21032322	RIOK3	2418	2.929	0.003402	+++++	0.831615705	2326	-2.994	0.002756	-----	0.69330372
cg07922802	37	12	88429938	C12orf29	2424	-2.929	0.003403	-----	0.831615705	2326	2.993	0.002762	++-++	0.69330372
cg20695499	37	3	17197201		2424	-2.929	0.003404	--+--	0.831615705	2327	-2.993	0.002765	--+--	0.69330372
cg14580649	37	4	1208147	CTBP1;CTBP1	2425	-2.929	0.003405	-----	0.831615705	2327	-2.993	0.002766	-----	0.69330372
cg10386300	37	16	4987610	PPL	2425	2.929	0.003406	+++++	0.831615705	2327	2.993	0.002766	-++++	0.69330372
cg01581974	37	12	49658713	TUBA1C	2425	-2.928	0.003407	-----	0.831615705	2327	-2.993	0.002766	-----	0.69330372
cg02859992	37	1	119282495		2422	2.928	0.003408	+-+++	0.831615705	2326	2.992	0.002767	+-+++	0.69330372
cg09688726	37	10	134562889	INPP5A	2425	-2.928	0.003408	--+--	0.831615705	2326	-2.992	0.00277	--+--	0.69330372
cg15769343	37	12	120835663		2425	2.928	0.003408	+++++	0.831615705	2327	2.992	0.00277	+++++	0.69330372
cg02114346	37	10	135191542	PAOX;PAOX;PAOX	2425	2.928	0.00341	+++++	0.831615705	2327	-2.992	0.002773	--+--	0.69330372
cg07687029	37	12	120941478	COQ5	2423	2.928	0.00341	++++-	0.831615705	2327	-2.992	0.002774	----+	0.69330372
cg21195185	37	4	76555782	CDKL2	2423	-2.928	0.003411	----+	0.831615705	2327	-2.991	0.002777	----+	0.69330372
cg10802379	37	5	150400395	GPX3	2424	-2.928	0.003413	-----	0.831615705	2327	-2.991	0.002778	-----	0.69330372
cg06278234	37	15	29499437	FAM189A1	2422	-2.928	0.003414	--+--	0.831615705	2327	-2.991	0.002779	----+	0.69330372
cg05639258	37	11	64879330	TM7SF2	2425	-2.928	0.003414	-----	0.831615705	2325	-2.991	0.002781	--+--	0.69330372
cg10038259	37	5	177631514	HNRNPAB;HNRNPAB;HNRNPAB;HNRNPAB	2425	-2.928	0.003416	-+---	0.831615705	2326	2.991	0.002782	+++++	0.69330372
cg25253948	37	15	93956996		2425	-2.927	0.003418	--+--	0.831615705	2327	-2.991	0.002783	--+--	0.69330372
cg02220129	37	11	58598239		2425	2.927	0.003418	++-++	0.831615705	2326	-2.991	0.002783	--+--	0.69330372
cg12699768	37	1	175115788	TNN	2425	-2.927	0.003419	-----	0.831615705	2326	-2.991	0.002785	--+--	0.69330372
cg04275695	37	6	149806273	ZC3H12D	2424	-2.927	0.003424	--++-	0.831615705	2327	-2.99	0.002786	----+	0.69330372
cg25930440	37	8	144222338		2425	2.927	0.003425	++++-	0.831615705	2327	-2.99	0.002787	-----	0.69330372
cg04826336	37	7	157550279	PTPRN2;PTPRN2;PTPRN2	2425	-2.927	0.003427	-----	0.831615705	2327	-2.99	0.002788	-----	0.69330372
cg11229663	37	10	52843235	PRKG1;PRKG1	2424	-2.926	0.003429	----+	0.831615705	2327	2.99	0.002788	++++-	0.69330372
cg23567583	37	6	29932743		2425	-2.926	0.003429	-----	0.831615705	2326	2.99	0.002789	+++++	0.69330372
cg06323155	37	3	50385077	TUSC4	2425	2.926	0.003429	++++-	0.831615705	2327	-2.989	0.002794	-----	0.6933508
cg11197908	37	8	71106530	NCOA2	2421	2.926	0.003429	++++-	0.831615705	2326	-2.989	0.002796	-----	0.6933508
cg06394887	37	7	72937120	BAZ1B	2424	-2.926	0.003434	-----	0.831615705	2325	-2.989	0.002796	--+--	0.6933508
cg24947024	37	6	37324995	RNF8;RNF8	2425	2.926	0.003438	++-++	0.831615705	2327	-2.989	0.002799	-----	0.6933508
cg15492750	37	11	111949204	C11orf57;C11orf57;C11orf57	2423	2.925	0.003442	++++-	0.831615705	2327	-2.989	0.002802	-----	0.6933508
cg25198941	37	17	80454611		2425	-2.925	0.003446	----+	0.831615705	2325	-2.988	0.00281	--+-+	0.6933508
cg10878444	37	14	77966530	ISM2;ISM2	2425	2.925	0.003449	++-++	0.831615705	2327	-2.988	0.002811	----+	0.6933508
cg04918186	37	11	66726268	PC;PC	2423	-2.925	0.00345	-----	0.831615705	2327	-2.987	0.002814	--+--	0.6933508
cg04309849	37	10	131843517		2425	2.924	0.003457	+++++	0.831615705	2326	-2.987	0.002814	-----	0.6933508
cg09232851	37	11	5538030	UBQLNL	2425	-2.924	0.003458	--+--	0.831615705	2327	-2.987	0.002815	--+--	0.6933508
cg23550060	37	12	57484316	NAB2	2425	2.924	0.003459	++++-	0.831615705	2326	-2.987	0.002815	-----	0.6933508
cg06690548	37	4	139162808	SLC7A11	2425	-2.924	0.003459	--+--	0.831615705	2327	-2.987	0.002816	-+---	0.6933508
cg04832557	37	13	101194666		2424	-2.923	0.003461	-----	0.831615705	2327	2.987	0.002818	++-++	0.6933508
cg17282904	37	10	102826005		2425	2.923	0.003462	+++++	0.831615705	2326	-2.987	0.002818	-----	0.6933508
cg18313694	37	15	45480185	SHF	2425	2.923	0.003466	+++++	0.831615705	2327	-2.987	0.002819	----+	0.6933508
cg02213139	37	1	85527754	WDR63	2425	-2.923	0.003468	-+---	0.831615705	2327	-2.987	0.002821	---+-	0.6933508
cg14615152	37	1	34093099	CSMD2	2425	-2.923	0.003472	-----	0.831615705	2326	-2.986	0.002823	--+-+	0.6933508
cg18096987	37	3	11623873	VGLL4;VGLL4;VGLL4	2425	-2.922	0.003477	----+	0.831615705	2327	2.986	0.002824	++-++	0.6933508
cg17369513	37	5	98121165	RGMB	2424	-2.922	0.003478	-----	0.831615705	2327	-2.986	0.002824	----+	0.6933508
cg03804755	37	16	56677634	MT1DP;MT1DP	2425	-2.922	0.003479	-----	0.831615705	2327	-2.986	0.002827	+----	0.6933508
cg06772736	37	12	93397394		2421	2.922	0.003479	+++++	0.831615705	2327	2.986	0.00283	+++++	0.6933508
cg21079713	37	7	142766492		2425	-2.922	0.003481	--+--	0.831615705	2326	-2.985	0.002832	-----	0.6933508
cg16369400	37	17	58041258	RNFT1	2424	2.921	0.003487	+-+++	0.831615705	2327	-2.985	0.002835	-----	0.6933508
cg22261911	37	6	32143689	AGPAT1;AGPAT1;AGPAT1	2425	2.921	0.003489	+++++	0.831615705	2327	-2.985	0.002837	-----	0.6933508
cg00967519	37	6	44329051	SPATS1	2424	-2.921	0.00349	-----	0.831615705	2327	-2.985	0.00284	-++--	0.6933508
cg08214126	37	22	46835065	CELSR1	2425	-2.921	0.003492	-----	0.831615705	2325	-2.984	0.002842	--+--	0.6933508
cg20368301	37	12	113985700		2425	-2.921	0.003493	----+	0.831615705	2327	2.984	0.002844	++-++	0.6933508
cg12642297	37	22	17565889	IL17RA;IL17RA	2425	2.921	0.003494	++-+-	0.831615705	2326	2.984	0.002844	+++++	0.6933508
cg19384540	37	19	30934550	ZNF536	2425	2.92	0.003497	+++++	0.831615705	2327	-2.984	0.002845	----+	0.6933508
cg00692151	37	3	132386753	UBA5;UBA5	2423	2.92	0.003498	+-+++	0.831615705	2327	-2.984	0.002847	--+-+	0.6933508
cg27473416	37	1	180922916		2425	2.92	0.003501	++++-	0.831615705	2327	2.984	0.002848	+++++	0.6933508
cg18024358	37	1	3420815	MEGF6	2424	-2.92	0.003502	--+--	0.831615705	2327	-2.984	0.002849	-----	0.6933508
cg07355189	37	10	45923374	ALOX5	2425	2.92	0.003502	++-++	0.831615705	2327	-2.983	0.002851	----+	0.6933508
cg06162324	37	10	43867104	FXYD4;FXYD4	2425	-2.92	0.003503	-----	0.831615705	2327	-2.983	0.002852	-----	0.6933508
cg15867944	37	20	55844836		2425	-2.92	0.003505	-----	0.831615705	2326	-2.983	0.002852	--+--	0.6933508
cg10355997	37	15	50647554	GABPB1;GABPB1;FLJ10038;GABPB1;LOC100129387;GABPB1;GABPB1;GABPB1;GABPB1;GABPB1;GABPB1;GABPB1	2424	-2.92	0.003505	-+---	0.831615705	2327	-2.983	0.002854	--+--	0.6933508
cg03290418	37	19	1881872	FAM108A1;FAM108A1	2425	-2.919	0.003509	--+--	0.831615705	2326	-2.983	0.002857	--+--	0.6933508
cg08199056	37	11	31825605	PAX6;PAX6;PAX6	2425	-2.919	0.00351	-----	0.831615705	2327	-2.982	0.00286	--+--	0.6933508
cg06176929	37	7	158331066	PTPRN2;PTPRN2;PTPRN2	2424	-2.919	0.00351	-----	0.831615705	2327	-2.982	0.002861	----+	0.6933508
cg15900987	37	1	156212578	BGLAP	2424	-2.919	0.003511	--+--	0.831615705	2327	-2.982	0.002862	-----	0.6933508
cg09584658	37	16	85589984		2425	-2.919	0.003511	-+---	0.831615705	2327	2.982	0.002864	+++++	0.6933508
cg22120063	37	5	72596188		2425	-2.919	0.003512	-----	0.831615705	2327	2.982	0.002866	+++++	0.6933508
cg05412788	37	12	120835721		2425	2.919	0.003513	++++-	0.831615705	2325	-2.981	0.002869	-----	0.6933508
cg18811319	37	6	3193924		2424	-2.918	0.003517	-----	0.831615705	2319	2.981	0.002874	++++-	0.6933508
cg26331504	37	8	142652174		2425	-2.918	0.003518	-----	0.831615705	2327	2.981	0.002875	+++++	0.6933508
cg02255871	37	18	46067528	KIAA0427;KIAA0427	2425	-2.918	0.003519	-----	0.831615705	2327	-2.981	0.002876	--++-	0.6933508
cg21072795	37	12	54920931	NCKAP1L	2423	-2.918	0.00352	-----	0.831615705	2324	-2.98	0.00288	-----	0.6933508
cg16619311	37	17	72921804	OTOP2	2425	-2.918	0.003523	--+--	0.831615705	2326	-2.98	0.002883	-+--+	0.6933508
cg25095973	37	10	48413850	GDF2	2425	-2.918	0.003523	-----	0.831615705	2326	2.98	0.002883	++-++	0.6933508
cg22595209	37	19	11289102	KANK2;KANK2	2425	2.918	0.003525	+++++	0.831615705	2327	2.979	0.002887	+++-+	0.6933508
cg27322545	37	9	26946855	IFT74;IFT74;PLAA	2425	-2.918	0.003526	-----	0.831615705	2323	-2.98	0.002887	--+--	0.6933508
cg02230705	37	4	100867350	DNAJB14	2425	-2.917	0.003529	-----	0.831615705	2327	2.979	0.00289	+-+++	0.6933508
cg01377006	37	8	65492727	BHLHE22	2425	-2.917	0.003529	-----	0.831615705	2327	-2.979	0.00289	-----	0.6933508
cg09530368	37	19	40732113	CNTD2	2424	2.917	0.003531	++-++	0.831615705	2326	2.979	0.00289	+++++	0.6933508
cg08596817	37	11	320929	IFITM3	2425	-2.917	0.003533	-+---	0.831615705	2327	-2.979	0.002892	----+	0.6933508
cg06627628	37	2	24431161	ITSN2;ITSN2	2425	-2.917	0.003533	--+--	0.831615705	2326	2.979	0.002893	-+++-	0.6933508
cg10325336	37	10	75504193	SEC24C;SEC24C;SEC24C;SEC24C	2421	-2.917	0.003534	-----	0.831615705	2325	-2.979	0.002894	-----	0.6933508
cg23627248	37	13	114325720	GRK1	2425	-2.917	0.003535	-----	0.831615705	2327	2.979	0.002895	+-++-	0.6933508
cg18271789	37	7	4832112		2425	2.917	0.003539	+++++	0.831615705	2327	-2.979	0.002895	-----	0.6933508
cg17226575	37	8	90914282	OSGIN2;OSGIN2;OSGIN2	2425	-2.917	0.003539	-----	0.831615705	2327	-2.979	0.002896	-----	0.6933508
cg24892628	37	19	1509841	ADAMTSL5	2424	-2.916	0.003541	--+--	0.831615705	2327	-2.978	0.002897	----+	0.6933508
cg09737197	37	11	68607675	CPT1A;CPT1A	2423	-2.916	0.003541	-----	0.831615705	2327	2.978	0.002897	+++++	0.6933508
cg05694744	37	17	8191820	RANGRF;SLC25A35	2424	-2.916	0.003545	-+---	0.831615705	2327	2.978	0.002898	+++-+	0.6933508
cg11557938	37	19	47777623	PRR24	2425	-2.916	0.003546	-----	0.831615705	2326	2.978	0.002898	+++++	0.6933508
cg14380745	37	2	239342363	ASB1	2425	2.916	0.003546	++++-	0.831615705	2327	2.978	0.002899	++++-	0.6933508
cg13020947	37	17	2302900	MNT	2425	-2.916	0.003548	-----	0.831615705	2326	-2.977	0.002907	-----	0.694693654
cg25597055	37	1	38002922	SNIP1	2422	-2.916	0.003549	-----	0.831615705	2327	-2.977	0.002908	-+---	0.694693654
cg21671020	37	6	30068493		2425	-2.916	0.003549	--+--	0.831615705	2325	-2.977	0.00291	--+--	0.694767031
cg03513388	37	1	17599362	PADI3	2425	-2.916	0.003551	--+--	0.831615705	2326	-2.977	0.002912	----+	0.694840322
cg27550606	37	6	30881786	GTF2H4;VARS2;VARS2;VARS2	2425	-2.916	0.003551	-+---	0.831615705	2326	-2.976	0.002919	--+-+	0.695476255
cg19992375	37	12	65067877	RASSF3	2422	2.915	0.003556	++++-	0.831615705	2327	-2.976	0.00292	--+--	0.695476255
cg26161057	37	1	27881600	AHDC1	2425	-2.915	0.003557	--+--	0.831615705	2326	-2.976	0.00292	-----	0.695476255
cg03367757	37	7	19147041		2425	-2.915	0.003557	-----	0.831615705	2327	-2.976	0.002924	+----	0.695476255
cg11585605	37	1	52401955	RAB3B	2424	-2.915	0.003557	-----	0.831615705	2327	-2.975	0.002926	-----	0.695476255
cg17635294	37	8	143386872	TSNARE1	2425	-2.915	0.003558	--+-+	0.831615705	2324	2.975	0.002929	+++++	0.695476255
cg06501366	37	5	78365687	BHMT2;DMGDH	2425	2.915	0.003559	+++++	0.831615705	2327	2.975	0.002931	+++++	0.695476255
cg15169878	37	22	37447826	KCTD17	2425	-2.915	0.003559	-----	0.831615705	2327	-2.975	0.002932	-----	0.695476255
cg19139210	37	20	13619699	TASP1	2424	2.915	0.003561	+++++	0.831615705	2327	2.975	0.002933	+++++	0.695476255
cg25061131	37	11	73088293	RELT;RELT	2425	-2.914	0.003566	-----	0.831615705	2327	2.975	0.002933	++-+-	0.695476255
cg27218484	37	16	88561208	ZFPM1	2425	2.914	0.003567	+++++	0.831615705	2326	-2.974	0.002935	----+	0.695476255
cg16546376	37	18	52550263	RAB27B	2425	-2.914	0.003567	-+---	0.831615705	2326	-2.975	0.002935	----+	0.695476255
cg17753661	37	1	26441637	PDIK1L;PDIK1L;PDIK1L	2229	2.914	0.00357	++?++	0.831615705	2327	-2.974	0.002939	----+	0.696001497
cg06376402	37	10	134404945	INPP5A	2425	-2.914	0.003572	----+	0.831615705	2326	-2.974	0.002943	+-+--	0.696001497
cg23194022	37	4	56261765	TMEM165	2425	-2.914	0.003573	----+	0.831615705	2326	-2.974	0.002943	-----	0.696001497
cg00037952	37	10	104535276	C10orf26;C10orf26	2425	2.913	0.003575	+-+++	0.831615705	2325	2.974	0.002944	+++++	0.696001497
cg11854659	37	12	113952948		2425	-2.913	0.003581	-----	0.831871706	2323	-2.973	0.002946	-----	0.696073361
cg19936614	37	4	187627811	FAT1	2425	-2.913	0.003583	+----	0.831871706	2327	-2.972	0.002955	--+--	0.696996065
cg27071460	37	5	40681893	PTGER4	2425	-2.913	0.003584	-----	0.831871706	2324	2.972	0.002955	+-+++	0.696996065
cg22418360	37	2	238876345	UBE2F	2425	-2.912	0.003587	----+	0.831871706	1942	2.972	0.002955	+?+-+	0.696996065
cg12033288	37	10	102381293		2425	2.912	0.003587	+++-+	0.831871706	2326	2.972	0.002959	+++++	0.697538661
cg14171824	37	1	2006656	PRKCZ;PRKCZ	2425	-2.912	0.003592	-----	0.831871706	2327	2.971	0.002964	-++++	0.697773992
cg00715999	37	1	3083173	PRDM16;PRDM16	2425	-2.912	0.003594	--+--	0.831871706	2327	-2.971	0.002967	-----	0.697773992
cg27609554	37	6	158417144	SYNJ2	2424	-2.912	0.003597	--+--	0.831871706	2327	2.971	0.002968	-++++	0.697773992
cg02069008	37	10	30248906		2425	2.911	0.003597	++++-	0.831871706	2327	2.971	0.002972	++-+-	0.697773992
cg13973820	37	6	55444072	HMGCLL1;HMGCLL1	2425	-2.912	0.003597	----+	0.831871706	2327	2.971	0.002973	+++++	0.697773992
cg00262030	37	8	61837048		2425	-2.911	0.003601	-+---	0.831871706	2327	-2.97	0.002974	-----	0.697773992
cg04197135	37	11	65769867	EIF1AD;BANF1;BANF1;BANF1;BANF1	2424	-2.911	0.003601	-----	0.831871706	2327	-2.97	0.002975	+----	0.697773992
cg12144573	37	13	113530013	ATP11A;ATP11A	2425	-2.911	0.003605	----+	0.831871706	2327	2.97	0.002976	+-+++	0.697773992
cg03109047	37	9	140032686	GRIN1;GRIN1;GRIN1	2425	-2.911	0.003607	-----	0.831871706	2327	-2.97	0.002977	-----	0.697773992
cg22261226	37	17	38615575		2425	-2.911	0.003607	+----	0.831871706	2327	-2.97	0.002977	--+--	0.697773992
cg11959387	37	19	6721027	C3	2425	-2.91	0.003611	-----	0.832318875	2327	-2.97	0.00298	-----	0.698078482
cg07393734	37	11	44341451		2425	-2.909	0.003625	-----	0.834455566	2327	-2.97	0.002983	-----	0.698382626
cg03575199	37	14	104643648	KIF26A	2424	2.909	0.003626	+++++	0.834455566	2327	2.969	0.00299	+++++	0.698517527
cg25654677	37	2	1926671	MYT1L	2425	2.909	0.003629	+++++	0.834455566	2327	-2.969	0.002992	--+--	0.698517527
cg11226328	37	1	29213367	EPB41;EPB41;EPB41;EPB41;EPB41	2424	-2.909	0.00363	-----	0.834455566	2327	2.969	0.002992	++-++	0.698517527
cg19553056	37	4	142142166	ZNF330;ZNF330	2424	-2.909	0.003631	-----	0.834455566	2327	2.968	0.002993	+++++	0.698517527
cg19384241	37	2	55393977		2425	-2.908	0.003637	-----	0.834455566	2327	-2.968	0.002994	--+--	0.698517527
cg06192057	37	15	65347152	RASL12	2423	-2.908	0.003638	--+--	0.834455566	2327	-2.968	0.002995	--+-+	0.698517527
cg19605920	37	5	180230113	MGAT1;MGAT1;MGAT1;MGAT1;MGAT1	2425	2.908	0.003638	++-++	0.834455566	2326	-2.968	0.003	-----	0.698517527
cg18449997	37	17	40574243	PTRF	2425	-2.908	0.003639	-+--+	0.834455566	2327	2.968	0.003001	++-+-	0.698517527
cg24874003	37	19	2602614	GNG7	2425	-2.908	0.003642	----+	0.834455566	2327	2.968	0.003001	+++++	0.698517527
cg00127047	37	5	142150919	ARHGAP26;ARHGAP26	2425	-2.908	0.003643	-----	0.834455566	2326	-2.967	0.003003	-----	0.698517527
cg20771622	37	1	205658253		2425	-2.907	0.003648	--+--	0.835127155	2327	2.967	0.003004	+++++	0.698517527
cg09290177	37	2	120559075	PTPN4	2229	2.907	0.003652	++?++	0.835569186	2325	-2.967	0.003004	----+	0.698517527
cg13982318	37	9	72131655	APBA1	2425	2.907	0.003655	+++++	0.835782049	2326	-2.967	0.003006	-+---	0.698586785
cg23357209	37	13	51117881		2422	2.906	0.003661	+-+++	0.836663869	2327	2.967	0.00301	+++++	0.698700163
cg24509331	37	1	116694791		2425	2.906	0.003663	+++++	0.836663869	2327	-2.966	0.003012	-----	0.698700163
cg18898632	37	2	242989856		2423	2.905	0.003672	+++++	0.837327435	2323	-2.966	0.003013	+----	0.698700163
cg07473175	37	12	47474262	AMIGO2;AMIGO2	2423	-2.905	0.003673	--+--	0.837327435	2327	2.966	0.003014	+-+++	0.698700163
cg00014752	37	5	132073447	KIF3A	2424	-2.905	0.003674	-----	0.837327435	2327	2.966	0.003015	+++++	0.698700163
cg23364373	37	20	61167926	C20orf166	2425	2.905	0.003675	+++++	0.837327435	2327	-2.966	0.003017	+----	0.698769084
cg10188797	37	17	77962048	TBC1D16	2425	-2.905	0.003677	-----	0.837327435	2326	-2.965	0.003023	--+-+	0.699206599
cg17840132	37	5	39380842	DAB2	2423	-2.904	0.003683	--+--	0.837327435	2327	-2.965	0.003023	-----	0.699206599
cg26710209	37	11	124617409	VSIG2	2425	-2.904	0.003686	-----	0.837327435	2327	-2.965	0.003024	--+--	0.699206599
cg25063165	37	6	30737436		2425	-2.904	0.003686	-----	0.837327435	2327	2.965	0.003026	+-+++	0.69927508
cg04955210	37	4	1671500	FAM53A	2424	-2.904	0.003686	--+--	0.837327435	2327	2.964	0.003036	++-++	0.700656458
cg25004581	37	1	226033016	EPHX1;EPHX1	2425	-2.904	0.003689	-----	0.837327435	2327	-2.964	0.003037	----+	0.700656458
cg25634545	37	10	104154207	NFKB2;NFKB2;NFKB2	2425	2.903	0.003692	+++++	0.837327435	2327	-2.964	0.003038	----+	0.700656458
cg07721658	37	10	125238026		2424	-2.903	0.003695	--+--	0.837327435	2327	-2.964	0.003039	--+--	0.700656458
cg05028948	37	15	50519374	SLC27A2;SLC27A2	2423	2.903	0.003697	+++++	0.837327435	2327	-2.964	0.003041	+-+-+	0.700656458
cg26535325	37	8	1308545		2425	2.903	0.003699	++++-	0.837327435	2327	-2.963	0.003044	+----	0.700656458
cg02640020	37	7	100034241	C7orf47	2421	-2.903	0.003699	-+---	0.837327435	2327	-2.963	0.003048	-----	0.700656458
cg24284436	37	19	47524222	NPAS1;NPAS1	2424	-2.903	0.0037	-----	0.837327435	2323	-2.962	0.003054	----+	0.700656458
cg12194824	37	19	5691122	RPL36;RPL36	2421	-2.902	0.003709	-----	0.837327435	2327	-2.962	0.003055	-----	0.700656458
cg23998052	37	19	33669057		2425	-2.902	0.00371	-----	0.837327435	2327	-2.962	0.003056	----+	0.700656458
cg14522790	37	10	123891791	TACC2;TACC2	2425	-2.901	0.00372	-----	0.837327435	2326	-2.962	0.003056	+----	0.700656458
cg01044409	37	3	154041542	DHX36;DHX36	2425	-2.901	0.003722	-----	0.837327435	2326	-2.962	0.003057	----+	0.700656458
cg26571478	37	10	21436607	C10orf113;NEBL	2421	2.901	0.003722	++++-	0.837327435	2141	2.962	0.003058	+-?++	0.700656458
cg11930908	37	13	23500752		2425	-2.901	0.003724	-----	0.837327435	2327	-2.962	0.00306	-+---	0.700656458
cg11317019	37	17	42219250	C17orf53;C17orf53	2425	-2.9	0.003726	-----	0.837327435	2327	-2.962	0.003061	-----	0.700656458
cg23426304	37	2	197597350	CCDC150	2421	2.9	0.003727	++++-	0.837327435	2327	-2.962	0.003061	-----	0.700656458
cg10791959	37	3	134516302	EPHB1	2425	-2.9	0.003727	-----	0.837327435	2327	-2.962	0.003061	-----	0.700656458
cg04112495	37	2	74693876	MOGS;MOGS	2425	-2.9	0.003729	-+---	0.837327435	2325	-2.961	0.003064	--+--	0.700952213
cg21465061	37	13	113221912	TUBGCP3	2424	2.9	0.00373	+++++	0.837327435	2326	-2.961	0.003069	-----	0.700954478
cg17695660	37	6	44017516		2425	-2.9	0.003731	--+--	0.837327435	2327	-2.961	0.003069	-----	0.700954478
cg12001592	37	15	75316240	PPCDC	2425	-2.9	0.003735	-----	0.837327435	2327	-2.96	0.003075	-----	0.700954478
cg25290482	37	6	75861687	COL12A1;COL12A1	2424	-2.9	0.003737	-----	0.837327435	2324	2.96	0.003075	-++++	0.700954478
cg01627201	37	6	30551221	MIR877;ABCF1;ABCF1	2425	2.9	0.003737	+++++	0.837327435	2327	2.96	0.00308	+++++	0.700954478
cg27562980	37	17	30243860		2424	2.899	0.003739	+++++	0.837327435	2327	-2.96	0.003081	--+-+	0.700954478
cg18209489	37	8	125590232	MTSS1	2425	-2.899	0.00374	----+	0.837327435	2327	2.959	0.003082	+++++	0.700954478
cg07165793	37	17	35969650	SYNRG;SYNRG;SYNRG;SYNRG;SYNRG;SYNRG;SYNRG	2425	-2.899	0.003742	-+---	0.837327435	2324	-2.959	0.003087	--+-+	0.700954478
cg04333463	37	8	62626687	ASPH;ASPH;ASPH;ASPH;ASPH	2425	2.899	0.003744	++-+-	0.837327435	2327	-2.959	0.003087	-----	0.700954478
cg19938199	37	15	63233164		2424	-2.899	0.003747	----+	0.837327435	2327	2.959	0.003089	++-++	0.700954478
cg02992645	37	1	111970925	OVGP1	2425	2.898	0.00375	+-+++	0.837327435	2327	-2.959	0.00309	+----	0.700954478
cg12881520	37	10	130844399		2425	-2.898	0.003751	-----	0.837327435	2326	-2.958	0.003093	-----	0.700954478
cg15605124	37	1	3230250	PRDM16;PRDM16	2423	-2.898	0.003752	----+	0.837327435	2327	-2.958	0.003094	-----	0.700954478
cg15601807	37	10	45495677	C10orf25;ZNF22	2425	2.898	0.003753	+-++-	0.837327435	2327	-2.958	0.003097	-----	0.700954478
cg14426525	37	6	123110598	SMPDL3A	2425	2.898	0.003753	+++++	0.837327435	2325	2.958	0.003097	++++-	0.700954478
cg14003090	37	9	2285850		2419	2.898	0.003758	++++-	0.837327435	2327	2.958	0.003097	+++++	0.700954478
cg10547025	37	7	1095701	C7orf50;C7orf50;GPR146;C7orf50	2425	-2.897	0.003763	----+	0.837327435	2327	-2.958	0.003098	--+--	0.700954478
cg09073348	37	16	3142911	ZSCAN10	2425	-2.897	0.003763	----+	0.837327435	2327	2.958	0.003099	+++++	0.700954478
cg01624768	37	16	85465657		2424	-2.897	0.003764	-----	0.837327435	2327	-2.958	0.0031	----+	0.700954478
cg04866833	37	11	1968266	MRPL23	2425	-2.897	0.003765	-----	0.837327435	2326	2.957	0.003102	+++++	0.700954478
cg03959937	37	16	10910819	FAM18A	2424	2.897	0.003767	+++++	0.837327435	2327	2.957	0.003103	+++++	0.700954478
cg01797979	37	6	84671550		2420	2.897	0.003768	+++++	0.837327435	2327	2.957	0.003104	+-+++	0.700954478
cg07956200	37	4	100571781		2425	-2.897	0.003769	----+	0.837327435	2327	-2.957	0.003104	----+	0.700954478
cg21512447	37	5	153863826		2425	-2.897	0.003771	-+---	0.837327435	2327	-2.957	0.003105	---+-	0.700954478
cg12034783	37	17	74011109	EVPL	2425	2.896	0.003777	+++++	0.837327435	2327	-2.957	0.003107	+---+	0.701020379
cg22467594	37	19	36357700	KIRREL2;KIRREL2;KIRREL2	2425	-2.895	0.003789	--+--	0.837327435	2326	-2.957	0.00311	--+--	0.701226638
cg23950223	37	1	3113088	PRDM16;PRDM16	2425	-2.895	0.003789	--+--	0.837327435	2327	-2.956	0.003113	-----	0.701226638
cg23664708	37	17	80196903	SLC16A3;SLC16A3;SLC16A3	2425	-2.895	0.003797	--+--	0.837327435	2322	2.956	0.003114	+++++	0.701226638
cg03203274	37	6	43478457	C6orf154	2425	2.894	0.003798	+-+-+	0.837327435	2326	2.956	0.003115	++++-	0.701226638
cg20140333	37	1	90223037		2425	-2.894	0.003799	-+---	0.837327435	2327	2.956	0.003118	++-++	0.701226638
cg08814105	37	5	172662130	NKX2-5;NKX2-5;NKX2-5;NKX2-5;NKX2-5;NKX2-5	2424	2.894	0.0038	++++-	0.837327435	2326	2.956	0.003121	+++++	0.701226638
cg00487159	37	16	11349568	SOCS1	2425	-2.894	0.003801	-----	0.837327435	2327	-2.955	0.003124	-----	0.701226638
cg02492835	37	1	245508613	KIF26B	2425	2.894	0.003807	+++++	0.837327435	2326	-2.955	0.003125	-----	0.701226638
cg23673397	37	1	180166190	FLJ23867;QSOX1;QSOX1	2425	-2.894	0.003808	--+--	0.837327435	2327	-2.955	0.003125	----+	0.701226638
cg13425279	37	9	140818325	CACNA1B	2425	-2.893	0.003811	----+	0.837327435	2141	-2.955	0.003125	-+?--	0.701226638
cg16499469	37	3	170131019		2424	-2.893	0.003811	+-+--	0.837327435	2327	2.955	0.003128	+++++	0.701516263
cg09545894	37	13	24008532	SACS	2423	2.893	0.003812	+++++	0.837327435	2326	-2.955	0.00313	----+	0.701560362
cg10620100	37	15	40714174		2425	-2.893	0.003813	-----	0.837327435	2327	2.954	0.003134	++-++	0.701560362
cg21130998	37	7	75677243	STYXL1;STYXL1;MDH2	2425	-2.893	0.003814	----+	0.837327435	2326	2.954	0.003138	+++++	0.701560362
cg01893212	37	7	49813088	VWC2	2425	-2.893	0.003819	-+---	0.837327435	2327	2.954	0.00314	+-+++	0.701560362
cg19264522	37	10	20568997	PLXDC2	2423	2.892	0.003822	++++-	0.837327435	2327	2.953	0.003142	+++++	0.701560362
cg26897297	37	13	49796434	MLNR	2425	2.892	0.003823	+++++	0.837327435	2327	-2.954	0.003142	-----	0.701560362
cg13941801	37	9	98585586	C9orf130	2425	-2.892	0.003824	--+--	0.837327435	2325	-2.953	0.003143	----+	0.701560362
cg17347682	37	5	140578896	PCDHB11	2425	-2.892	0.003826	-----	0.837327435	2327	2.953	0.003145	+++++	0.701560362
cg17418252	37	10	8559030		2422	2.892	0.003833	+++++	0.837327435	2327	-2.953	0.003145	-----	0.701560362
cg02937055	37	3	171489625	PLD1;PLD1	2423	2.892	0.003834	+++++	0.837327435	2326	-2.953	0.003146	-----	0.701560362
cg23087241	37	11	134123413	THYN1;THYN1;THYN1;ACAD8;THYN1;THYN1	2425	-2.891	0.003834	----+	0.837327435	2326	-2.953	0.003147	-+--+	0.701560362
cg04146573	37	11	69970618	ANO1;ANO1	2425	-2.891	0.003835	--+--	0.837327435	2327	-2.953	0.003152	-----	0.701611328
cg07064406	37	20	43513064	YWHAB;YWHAB	2425	-2.891	0.003837	--+-+	0.837327435	2327	2.952	0.003155	+++++	0.701611328
cg18328702	37	4	46992926	GABRA4	2425	2.891	0.003838	+++++	0.837327435	2327	-2.952	0.003159	-----	0.701611328
cg16346032	37	1	180100912		2425	2.891	0.003838	++++-	0.837327435	2327	2.951	0.003165	++-++	0.701611328
cg03381408	37	8	10955796	XKR6	2423	2.891	0.003844	+++++	0.837327435	2327	-2.951	0.003165	-----	0.701611328
cg18635645	37	1	85667791	SYDE2	2424	-2.89	0.003847	-+--+	0.837327435	2327	-2.951	0.003167	-----	0.701611328
cg02189719	37	10	101418880	ENTPD7	2425	-2.89	0.00385	-+---	0.837327435	2326	2.951	0.003172	++++-	0.701611328
cg16046261	37	12	1602312	ERC1;ERC1;ERC1;ERC1;ERC1	2425	2.89	0.003851	++++-	0.837327435	2327	-2.951	0.003173	-+---	0.701611328
cg04569429	37	17	37024625	LASP1	2423	2.89	0.003854	+++++	0.837327435	2325	-2.95	0.003173	-----	0.701611328
cg26252077	37	1	61607055	NFIA;NFIA;NFIA;NFIA	2425	-2.89	0.003854	-+---	0.837327435	2327	-2.95	0.003173	-----	0.701611328
cg01999399	37	3	195537508	MUC4;MUC4;MUC4	2425	2.89	0.003855	+-+++	0.837327435	2327	-2.95	0.003175	---+-	0.701611328
cg05863534	37	17	34948351	DHRS11;DHRS11	2425	2.89	0.003855	+++++	0.837327435	2326	-2.95	0.003176	-----	0.701611328
cg08201700	37	7	158656538	WDR60	2040	-2.889	0.003861	-?--+	0.837327435	2327	2.95	0.003176	++-++	0.701611328
cg20512044	37	14	51230329	NIN;NIN;NIN;NIN	2424	-2.889	0.003862	--+--	0.837327435	2326	-2.95	0.003176	-----	0.701611328
cg09020384	37	8	787146		2424	-2.889	0.003862	-----	0.837327435	2327	-2.95	0.003176	----+	0.701611328
cg11339445	37	15	49255563	SHC4;SHC4	2425	-2.889	0.003862	-----	0.837327435	2326	-2.95	0.003178	--+--	0.701611328
cg06881421	37	2	67461943		2425	-2.889	0.003863	-----	0.837327435	2327	2.95	0.003178	+-+++	0.701611328
cg08438091	37	5	177814702	COL23A1	2425	-2.889	0.003865	+----	0.837327435	2327	-2.95	0.003178	-----	0.701611328
cg05817202	37	17	48649339	CACNA1G;CACNA1G;CACNA1G;CACNA1G;CACNA1G;CACNA1G;CACNA1G;CACNA1G;CACNA1G;CACNA1G;CACNA1G;CACNA1G;CACNA1G;CACNA1G;CACNA1G	2425	2.889	0.003866	+-+++	0.837327435	2327	-2.95	0.003182	---+-	0.701739449
cg14985891	37	1	116270626	CASQ2	2425	2.889	0.00387	++++-	0.837327435	2327	-2.95	0.003182	-----	0.701739449
cg16762085	37	7	158551108	ESYT2	2423	2.888	0.003872	+++++	0.837327435	2325	-2.949	0.003186	--+-+	0.702058549
cg19822214	37	19	54641139	CNOT3	2425	-2.888	0.003875	-----	0.837327435	2326	-2.949	0.003189	----+	0.702058549
cg12581741	37	10	1559249	ADARB2	2424	-2.888	0.003876	+----	0.837327435	2327	-2.949	0.003189	-----	0.702058549
cg25331309	37	3	55824354	ERC2	2424	-2.888	0.003876	+----	0.837327435	2327	2.949	0.003192	++++-	0.702058549
cg08701952	37	6	46459758		2425	-2.888	0.003876	-----	0.837327435	2327	-2.949	0.003192	----+	0.702058549
cg06147210	37	7	136927099	PTN	2425	-2.888	0.003876	--+--	0.837327435	2327	-2.948	0.0032	-+---	0.703441117
cg01350330	37	16	1435645		2425	-2.887	0.003888	--+--	0.837327435	2327	-2.947	0.003204	-----	0.703566731
cg06862644	37	17	3375469	SPATA22;SPATA22;SPATA22;SPATA22;SPATA22;SPATA22	2425	-2.887	0.003892	----+	0.837327435	2324	-2.947	0.003205	-----	0.703566731
cg14457908	37	4	88585075	DMP1;DMP1	2423	2.887	0.003893	+++++	0.837327435	2326	-2.947	0.003208	----+	0.703566731
cg03708045	37	8	48595620	KIAA0146	2425	2.887	0.003894	+++++	0.837327435	2327	-2.947	0.00321	----+	0.703566731
cg07328115	37	20	25228580	PYGB	2425	-2.887	0.003894	-+---	0.837327435	2327	-2.947	0.003211	-----	0.703566731
cg24996433	37	7	150777871	FASTK;FASTK;FASTK;FASTK	2425	2.886	0.003898	+++++	0.837327435	2327	-2.947	0.003212	--+--	0.703566731
cg23957144	37	8	145635364	CPSF1	2425	-2.886	0.003899	----+	0.837327435	2326	2.947	0.003213	+++++	0.703566731
cg13630250	37	14	70827336	COX16	2425	2.886	0.003901	+-+++	0.837327435	2327	-2.946	0.003215	-----	0.703566731
cg02875253	37	16	3314612		2424	-2.886	0.003901	-+---	0.837327435	2327	-2.946	0.003216	--+--	0.703566731
cg14665413	37	4	38859728	TLR6	2425	2.886	0.003903	++++-	0.837327435	2327	-2.946	0.003221	----+	0.704285166
cg04577253	37	11	46414401		2424	-2.886	0.003903	-+---	0.837327435	2326	2.945	0.00323	++-++	0.705501321
cg13441983	37	11	10327014	ADM	2425	-2.886	0.003904	-----	0.837327435	2327	-2.945	0.00323	-----	0.705501321
cg10890710	37	7	129402790		2424	2.886	0.003906	+++++	0.837327435	2325	-2.945	0.003232	-+---	0.705562665
cg14615537	37	9	107091808		2424	-2.886	0.003906	-----	0.837327435	2327	-2.944	0.003243	-----	0.706952144
cg00660693	37	1	2850737		2424	2.886	0.003907	+-+++	0.837327435	2327	-2.943	0.003246	----+	0.706952144
cg23485066	37	7	39649706	LOC646999	2229	2.886	0.003908	++?+-	0.837327435	2327	-2.943	0.00325	-----	0.706952144
cg01561517	37	1	43147939	YBX1	2424	-2.885	0.003908	-----	0.837327435	2326	-2.943	0.003251	-----	0.706952144
cg20583141	37	14	88461098	GALC;GALC	2416	2.885	0.003909	+++++	0.837327435	2327	-2.943	0.003255	--+-+	0.706952144
cg02675502	37	2	219264639	CTDSP1;CTDSP1;CTDSP1	2425	-2.885	0.00392	-----	0.837327435	2327	-2.942	0.003258	-+---	0.706952144
cg27433482	37	1	211498962	TRAF5;TRAF5	2425	-2.884	0.003922	-----	0.837327435	2327	2.942	0.00326	++-++	0.706952144
cg11141075	37	12	65563034	LEMD3;LEMD3	2424	-2.884	0.003923	--+--	0.837327435	2327	-2.942	0.003264	-----	0.706952144
cg25316969	37	2	217498888	IGFBP2	2425	-2.884	0.003925	----+	0.837327435	2327	2.942	0.003266	+++++	0.706952144
cg02344078	37	20	43595235	STK4	2229	2.883	0.003935	++?++	0.837327435	2327	2.942	0.003266	+-+++	0.706952144
cg21906866	37	14	91592679	C14orf159;C14orf159;C14orf159;C14orf159;SNORA11B;C14orf159	2425	-2.883	0.003937	-----	0.837327435	2327	-2.941	0.003269	--+--	0.706952144
cg23899408	37	19	12877188	HOOK2;HOOK2	2425	2.883	0.003942	++-++	0.837327435	2326	-2.941	0.003272	-----	0.706952144
cg02639123	37	7	150020881	ACTR3C;LRRC61;LRRC61	2424	-2.883	0.003942	-++--	0.837327435	2327	-2.941	0.003272	-----	0.706952144
cg13920934	37	15	96596478		2424	-2.883	0.003943	-+---	0.837327435	2327	2.941	0.003275	+++++	0.706952144
cg10100287	37	1	6047905	NPHP4	2425	-2.883	0.003944	----+	0.837327435	2327	2.941	0.003276	++-++	0.706952144
cg02000775	37	8	29117914	KIF13B	2416	2.883	0.003945	+++++	0.837327435	2327	-2.94	0.003277	-----	0.706952144
cg02280599	37	11	23325737		2425	-2.883	0.003945	----+	0.837327435	2326	-2.94	0.003278	-----	0.706952144
cg26118045	37	4	174427715		2425	-2.882	0.00395	-----	0.837327435	2327	-2.94	0.00328	-----	0.706952144
cg16254190	37	1	16483694	EPHA2	2425	-2.882	0.003953	--+--	0.837327435	2327	-2.94	0.003283	-----	0.706952144
cg01901898	37	3	113465629	ATP6V1A;NAA50	2425	-2.882	0.003954	-----	0.837327435	2326	2.94	0.003286	+++++	0.706952144
cg08129759	37	1	202091944	GPR37L1	2425	2.882	0.003954	+++++	0.837327435	2327	2.939	0.003291	++++-	0.706952144
cg18428626	37	8	99956751	OSR2;OSR2;OSR2;OSR2	2425	-2.882	0.003955	-----	0.837327435	2327	-2.939	0.003296	-----	0.706952144
cg23228835	37	10	129692452	CLRN3	2229	2.882	0.003955	++?++	0.837327435	2327	-2.939	0.003297	--+--	0.706952144
cg15605704	37	1	4770676	AJAP1;AJAP1	2424	-2.881	0.003962	--+--	0.837327435	2327	2.939	0.003298	++++-	0.706952144
cg01032220	37	3	119527255	NR1I2;NR1I2;NR1I2	2425	-2.881	0.003964	-----	0.837327435	2326	-2.938	0.003299	-----	0.706952144
cg20524216	37	3	47555100	C3orf75;C3orf75	2424	-2.881	0.003967	--+--	0.837327435	2327	2.938	0.003299	+++++	0.706952144
cg00328497	37	20	60551707	TAF4	2425	2.881	0.003969	+++++	0.837327435	2326	-2.938	0.0033	--+--	0.706952144
cg11829608	37	1	207224549	YOD1	2425	-2.881	0.00397	-----	0.837327435	2327	2.938	0.003306	+++++	0.706952144
cg22719902	37	10	71499714		2425	-2.88	0.003971	-----	0.837327435	2323	-2.937	0.003309	-----	0.706952144
cg24661236	37	6	36930062	PI16	2425	2.88	0.003971	+++++	0.837327435	2326	2.937	0.00331	++++-	0.706952144
cg22509516	37	5	122848253	CSNK1G3;CSNK1G3;CSNK1G3;CSNK1G3;CSNK1G3;CSNK1G3;CSNK1G3;CSNK1G3	2425	2.88	0.003972	++-+-	0.837327435	2326	-2.937	0.00331	+---+	0.706952144
cg09723211	37	7	936386		2425	2.88	0.003972	+-+++	0.837327435	2327	-2.937	0.003311	-+---	0.706952144
cg00875511	37	4	104641146	TACR3	2423	2.88	0.003973	+++++	0.837327435	2327	2.937	0.003311	++++-	0.706952144
cg16636110	37	19	57702479	ZNF264	2425	2.88	0.003973	+++++	0.837327435	2327	-2.937	0.003312	--+--	0.706952144
cg14400768	37	22	46609193	PPARA;PPARA	2422	2.88	0.003974	+++++	0.837327435	2327	-2.937	0.003313	----+	0.706952144
cg10625568	37	13	25214023		2425	-2.88	0.003975	-----	0.837327435	2327	-2.937	0.003314	-----	0.706952144
cg05351357	37	22	49932778		2425	-2.88	0.003976	--+--	0.837327435	2327	-2.937	0.003316	-----	0.706952144
cg05942736	37	12	110939567	VPS29;RAD9B;VPS29	2424	2.88	0.003978	+++-+	0.837327435	2324	-2.937	0.003318	-----	0.706952144
cg14207954	37	2	96987397		2425	-2.88	0.003979	-----	0.837327435	2327	-2.937	0.003319	-----	0.706952144
cg03180980	37	15	83240633	CPEB1;CPEB1;CPEB1;CPEB1	2425	-2.879	0.003984	-+---	0.837942962	2327	2.936	0.00332	+-+++	0.706952144
cg26881997	37	5	1779456		2425	-2.879	0.003987	-----	0.838137414	2327	2.936	0.003321	++++-	0.706952144
cg26945241	37	2	66185442		2425	-2.879	0.003991	-----	0.838145188	2327	-2.936	0.003322	--+--	0.706952144
cg18144647	37	8	41113257		2425	-2.878	0.003999	--+--	0.838145188	2327	-2.936	0.003323	-----	0.706952144
cg09358725	37	11	33914088	LMO2	2425	-2.878	0.004007	-----	0.838145188	2327	-2.936	0.003325	--+-+	0.706952144
cg06067032	37	13	26796571	RNF6;RNF6;RNF6	2425	2.877	0.004009	++-++	0.838145188	2324	-2.936	0.003327	--+--	0.706952144
cg22047487	37	5	3220947		2425	-2.877	0.00401	--+--	0.838145188	2327	2.936	0.003327	+++++	0.706952144
cg00107890	37	15	71492746	THSD4	2425	-2.877	0.00401	-----	0.838145188	2327	2.936	0.003327	+++++	0.706952144
cg07007882	37	1	2517512	C1orf93	2425	-2.877	0.00401	-----	0.838145188	2327	-2.935	0.003331	+----	0.706952144
cg09372692	37	4	148785459	ARHGAP10	2424	-2.877	0.004011	--+-+	0.838145188	2327	-2.935	0.003332	----+	0.706952144
cg24993354	37	13	77901216	MYCBP2	2425	-2.877	0.004011	-+---	0.838145188	2327	-2.935	0.003333	-----	0.706952144
cg01926813	37	3	138725204	PRR23A	2425	2.877	0.004012	++++-	0.838145188	2324	2.935	0.003337	+++++	0.706952144
cg09873584	37	10	60348937	BICC1	2425	-2.877	0.004015	--+--	0.838145188	2327	-2.935	0.003338	--+--	0.706952144
cg12741184	37	17	1397079	MYO1C	2425	-2.877	0.004019	-----	0.838145188	2326	-2.935	0.00334	+----	0.706952144
cg22057816	37	19	57656367	ZIM3;ZIM3	2424	-2.877	0.00402	--+--	0.838145188	2327	-2.935	0.003341	-----	0.706952144
cg15628586	37	4	176068206		2424	-2.876	0.004022	-----	0.838145188	2327	-2.934	0.003341	--+--	0.706952144
cg25946304	37	19	10627841	S1PR5;S1PR5	2424	2.876	0.004025	+++++	0.838145188	2327	-2.934	0.003341	--+--	0.706952144
cg10362527	37	2	207083242	GPR1;GPR1	2425	-2.876	0.004025	-----	0.838145188	2327	-2.934	0.003342	--+--	0.706952144
cg19145398	37	20	30433673	FOXS1	2425	2.876	0.004028	++-++	0.838145188	2325	2.934	0.003342	++++-	0.706952144
cg00550928	37	22	39883190	MGAT3;MGAT3	2425	2.876	0.004029	++-++	0.838145188	2327	-2.934	0.003343	-----	0.706952144
cg21717724	37	9	123604514	PSMD5;LOC253039	2425	2.876	0.004031	+++++	0.838145188	2327	-2.934	0.003345	+----	0.706952144
cg24419040	37	11	65564214	OVOL1	2425	-2.876	0.004033	--+--	0.838145188	2327	-2.934	0.00335	--+-+	0.706952144
cg10131095	37	10	90343174	RNLS;RNLS	2425	2.875	0.004035	+++++	0.838145188	2327	-2.934	0.00335	-----	0.706952144
cg09273112	37	2	86732413	VPS24;VPS24	2423	2.875	0.004037	+++++	0.838145188	2327	-2.934	0.00335	---+-	0.706952144
cg00208461	37	11	47664272	MTCH2	2425	-2.875	0.004038	-+--+	0.838145188	2327	-2.934	0.00335	-----	0.706952144
cg18867001	37	13	113439513	ATP11A;ATP11A	2425	2.875	0.004038	+-+++	0.838145188	2327	2.933	0.003352	+++++	0.706952144
cg18464790	37	6	90539804	CASP8AP2;CASP8AP2;CASP8AP2;CASP8AP2	2421	-2.875	0.004041	-+---	0.838145188	2321	-2.933	0.003356	---+-	0.706952144
cg14788688	37	6	168045602		2425	-2.875	0.004041	-----	0.838145188	2327	2.933	0.00336	+++++	0.706952144
cg05829375	37	16	86012085		2424	2.874	0.004047	+++++	0.83836667	2327	2.933	0.003361	+++++	0.706952144
cg17977197	37	21	34601762	IFNAR2;IFNAR2;IFNAR2	2425	2.874	0.004056	++++-	0.83836667	2324	-2.933	0.003361	--+--	0.706952144
cg14155388	37	9	92087586	SEMA4D;SEMA4D	2422	2.874	0.004057	+++++	0.83836667	2327	-2.933	0.003361	----+	0.706952144
cg05269473	37	2	224801070	WDFY1	2425	2.874	0.004059	++-++	0.83836667	2327	-2.932	0.003364	-----	0.706952144
cg04912778	37	10	78956948	KCNMA1;KCNMA1;KCNMA1;KCNMA1	2421	2.873	0.004062	+++++	0.83836667	2327	-2.932	0.003364	--+--	0.706952144
cg03376719	37	3	105086940	ALCAM	2425	-2.872	0.004082	-----	0.83836667	2327	-2.932	0.003366	-----	0.706952144
cg00273449	37	2	74875268	C2orf65	2425	2.872	0.004083	+++++	0.83836667	2327	2.932	0.003368	+++++	0.706952144
cg08272368	37	3	166528804		2425	2.872	0.004084	+++++	0.83836667	2327	-2.932	0.00337	-----	0.706952144
cg07034928	37	13	108520189	FAM155A	2425	-2.872	0.004085	-----	0.83836667	2327	-2.932	0.00337	--+--	0.706952144
cg11100640	37	15	23810861	MKRN3;MKRN3	2425	-2.872	0.004085	-----	0.83836667	2327	-2.932	0.003371	-----	0.706952144
cg16726947	37	2	178476124		2423	-2.871	0.00409	-----	0.83836667	2327	-2.931	0.003375	-----	0.707429521
cg11769606	37	5	78281103	ARSB;ARSB;ARSB	2424	-2.871	0.00409	-+---	0.83836667	2327	-2.931	0.003383	-----	0.708744417
cg04657146	37	19	12876947	HOOK2;HOOK2	2425	2.871	0.004095	++-++	0.83836667	2327	-2.93	0.003389	-----	0.709447699
cg25145165	37	10	131560390	MGMT	2425	-2.87	0.004108	--+--	0.83836667	2327	-2.93	0.003391	-+---	0.709447699
cg18349138	37	21	19617138	CHODL	2425	-2.87	0.00411	-----	0.83836667	2327	2.93	0.003393	+++++	0.709447699
cg01441777	37	22	38714416	CSNK1E;CSNK1E	2425	2.87	0.00411	+++++	0.83836667	2327	2.93	0.003395	+-+++	0.709447699
cg17939977	37	3	186170664		2425	-2.869	0.004116	--+--	0.83836667	2327	-2.93	0.003395	-----	0.709447699
cg01581018	37	3	147110595	ZIC4;ZIC4;ZIC4;ZIC4;ZIC4	2425	-2.869	0.004117	-+---	0.83836667	2325	-2.929	0.003397	--+--	0.709504381
cg07238450	37	5	15720153	FBXL7	2229	-2.869	0.00412	--?--	0.83836667	2327	-2.929	0.003403	----+	0.709557309
cg05229598	37	12	132699923	GALNT9	2425	-2.868	0.004126	-+---	0.83836667	2326	-2.929	0.003403	-----	0.709557309
cg22001513	37	1	46152972	GPBP1L1;TMEM69	2425	-2.868	0.004127	-----	0.83836667	2326	-2.929	0.003405	-+---	0.709557309
cg21993547	37	6	32172523	NOTCH4	2423	-2.868	0.004129	--+--	0.83836667	2327	-2.929	0.003406	-----	0.709557309
cg10195415	37	17	73887371	TRIM65	2424	-2.868	0.004134	-----	0.83836667	2326	-2.928	0.003406	-----	0.709557309
cg21602363	37	17	1588247	PRPF8	2425	-2.868	0.004135	-+---	0.83836667	1938	-2.928	0.003413	-?---	0.709557309
cg24286789	37	6	10417726	TFAP2A	2425	2.868	0.004137	+--++	0.83836667	2326	2.928	0.003413	-++++	0.709557309
cg08267002	37	2	74741573	TLX2	2424	-2.867	0.004138	----+	0.83836667	2327	-2.928	0.003414	-+---	0.709557309
cg27309542	37	3	42544067	VIPR1	2425	2.867	0.004139	+++++	0.83836667	2327	-2.928	0.003416	-----	0.709557309
cg20816447	37	4	15480781	CC2D2A;CC2D2A;CC2D2A	2424	-2.867	0.004139	--+--	0.83836667	2326	-2.928	0.003416	+----	0.709557309
cg13858394	37	12	52476073		2425	2.867	0.004141	+++++	0.83836667	2327	2.927	0.003417	+++++	0.709557309
cg13473894	37	10	13771383	FRMD4A	2424	-2.867	0.004141	--+-+	0.83836667	2327	-2.927	0.003418	--+-+	0.709557309
cg22073121	37	5	41045396	HEATR7B2	2421	2.867	0.004142	+++++	0.83836667	2326	-2.927	0.003423	+----	0.70957481
cg08335125	37	10	50732297	ERCC6;PGBD3;PGBD3	2425	2.867	0.004146	+++++	0.83836667	2325	-2.927	0.003423	-----	0.70957481
cg22720431	37	13	107344392		2424	2.867	0.004147	+++++	0.83836667	2326	-2.927	0.003424	+----	0.70957481
cg18844210	37	19	54372618	MYADM;MYADM;MYADM;MYADM;MYADM	2425	-2.866	0.004151	----+	0.83836667	2327	2.927	0.003425	+++++	0.70957481
cg08060501	37	16	4389056	GLIS2	2425	-2.866	0.004151	--+--	0.83836667	2327	2.927	0.003427	++-++	0.709630941
cg14476364	37	1	184449578	C1orf21	2423	2.866	0.004155	+-+++	0.83836667	2326	-2.926	0.00343	--+-+	0.70964825
cg05921889	37	7	34076103	BMPER	2424	-2.866	0.004157	--+--	0.83836667	2325	2.926	0.003431	++-++	0.70964825
cg09234283	37	4	113207277	TIFA	2424	-2.866	0.004158	----+	0.83836667	2327	-2.926	0.003433	-+---	0.70964825
cg19376973	37	2	42229025		2425	-2.866	0.004161	+----	0.83836667	2326	-2.926	0.003434	--++-	0.70964825
cg12617332	37	12	56849576	MIP	2423	-2.866	0.004163	-----	0.83836667	2326	-2.926	0.003436	--+--	0.709704203
cg00277753	37	10	134918927	GPR123	2425	-2.865	0.004168	----+	0.83836667	2327	2.925	0.003439	++++-	0.709966546
cg01167755	37	5	139284498	NRG2;NRG2;NRG2;NRG2	2425	-2.865	0.004172	-----	0.83836667	2327	-2.925	0.003442	----+	0.710205262
cg17685800	37	19	8011442		2425	-2.865	0.004172	-----	0.83836667	2327	-2.925	0.003444	-----	0.710205262
cg04342762	37	7	95705185	DYNC1I1;DYNC1I1;DYNC1I1	2423	-2.865	0.004174	-----	0.83836667	2323	-2.925	0.003447	--+--	0.710205262
cg13544075	37	9	139644102	LCN6	2424	-2.865	0.004175	--+--	0.83836667	2326	-2.925	0.003448	--+--	0.710205262
cg00661202	37	3	14166502	TMEM43;CHCHD4;CHCHD4;TMEM43	2425	-2.864	0.004185	-----	0.83836667	2327	-2.925	0.00345	----+	0.710205262
cg00765830	37	1	76080294		2424	-2.864	0.004185	-++--	0.83836667	2327	2.924	0.003452	+++++	0.710205262
cg13356427	37	1	6520354	ESPN	2425	-2.864	0.004186	-----	0.83836667	2326	2.924	0.003453	++++-	0.710205262
cg14309485	37	9	124893328		2423	-2.863	0.004191	----+	0.83836667	2327	2.924	0.003454	+++++	0.710205262
cg06881239	37	17	10741502	PIRT	2425	-2.863	0.004192	-----	0.83836667	2327	-2.924	0.003457	--+--	0.710466171
cg15730967	37	3	12856795	CAND2;CAND2	2422	-2.863	0.004192	----+	0.83836667	2327	-2.924	0.003461	-----	0.710932232
cg00603512	37	2	101179146	PDCL3	2424	-2.863	0.004194	-----	0.83836667	2327	-2.923	0.003463	-----	0.710987207
[truncated: 413,871 more rows]
